# Supplementary material for: Beyond linearity: a threshold effect links serum creatinine to SIRI in osteoporotic fractures
Source: Front Med (Lausanne). 2025 Dec 18;12:1710691. doi: 10.3389/fmed.2025.1710691 (PMC12756718; doi:10.3389/fmed.2025.1710691)
Supplement: Supplementary file 4 [file Table_4.xlsx]

## Sheet: Sheet1
Gender	Age	hypertension	diabetes	heart	CKD	BMI	phosphorus	Total cholesterol	triglycerides	AST	CR	Smoker	Drink	SIRI
0	59	0	0	0	0	18.1449	0.71	3.8	1.56	8	47	0	0	6.2125
1	58	0	0	0	0	22.4913	1.4	4.76	0.96	8	54	0	0	2.78571
1	50	0	0	0	0	21.5139	1.25	3.6	1.09	9	42	0	0	0.344444
0	68	0	0	0	0	22.0386	1.35	3.84	1.15	9	58	0	0	0.666667
0	85	0	0	0	0	18.2165	0.86	3.02	0.69	9	59	0	0	1.71429
1	53	0	0	0	0	25.7746	1.23	5.3	4.09	9	45	0	0	1.4
1	88	0	0	0	0	19.721	1.32	3.66	0.65	10	66	0	0	3.81111
1	77	0	0	0	0	27.0416	0.81	4.09	0.98	10	63	1	0	5.6
0	66	0	0	0	0	19.5312	1.34	4.32	0.72	10	46	0	0	0.931818
0	63	0	0	0	0	18.7338	1	3.99	0.85	10	70	0	0	1.87914
1	76	0	0	0	0	23.1311	1.13	4.11	0.61	10	42	0	0	0.8
0	66	0	0	0	0	23.8363	0.78	2.99	0.86	10	56	0	0	1.53408
0	72	1	0	0	0	27.542	1.16	5.4	1.34	11	113	0	0	1.15
1	70	0	0	0	0	20.7612	0.92	4.67	0.88	11	49	0	0	10.2
0	64	0	0	0	0	25.7117	0.92	3.51	3.6	11	44	0	0	1.7
0	84	0	0	0	0	22.2222	1.19	3.45	0.96	11	94	0	0	4.79
1	73	0	0	0	0	23.0112	0.94	3.93	1.52	11	82	0	1	1.80769
0	52	0	0	0	0	24.7676	0.76	3.33	0.63	11	32	0	0	2.05882
0	81	0	0	0	0	23.5556	1	4.54	0.84	11	81	0	0	3.762
1	87	1	0	0	0	24.8016	1.16	3.99	0.47	11	60	0	0	4.96364
0	76	1	0	0	0	18.7328	1.04	4.98	1.44	11	64	0	0	0.833333
0	68	0	0	0	0	26.6667	1.21	5.28	1.91	11	63	0	0	0.6
0	68	0	0	0	0	22.2222	1.23	2.95	0.45	11	52	0	0	1.6
1	77	1	1	0	0	29.9991	1.06	3.71	0.76	11	97	0	0	6.07143
1	82	1	0	0	0	20.7814	1.26	5.63	5.3	11	63	0	1	3.73333
1	89	0	0	0	0	20.7612	1.62	2.63	0.68	11	51	0	0	0.65625
1	69	0	0	0	0	25.6055	0.89	2.49	0.97	11	63	0	0	4.875
1	55	0	0	0	0	17.301	1.21	4.69	2.4	11	46	0	0	3.04167
1	72	0	0	0	0	18.9455	1.22	4.48	1.42	11	47	1	1	0.707143
0	73	0	0	0	0	24.4141	1.07	3.9	0.9	11	47	0	0	0.575
0	59	1	0	0	0	20.83	0.87	4.77	2.26	11	89	0	0	4.2
1	88	0	0	0	0	20.6772	1.15	3.29	0.96	11	57	0	0	2.2875
0	86	1	1	0	0	19.052	0.91	3.35	1.45	11	42	0	0	7
0	52	0	0	0	0	34.049	1.23	4.15	1.63	11	49	0	0	1.53846
1	88	0	0	0	0	20.6884	1.33	2.66	0.56	12	62	0	0	1.86424
0	57	0	0	0	0	21.8522	1.45	3.72	0.28	12	73	0	0	0.8
0	66	0	0	0	0	20.5442	1.04	5.34	0.98	12	55	0	0	0.581818
0	76	0	0	0	0	24.0346	1.15	3.69	0.39	12	58	0	0	3.17857
0	65	0	0	0	0	22.4323	1.24	2.95	0.92	12	63	0	0	0.42
0	89	0	0	0	0	20.3748	1.11	3.26	0.48	12	62	0	0	1.25588
1	58	0	0	0	0	25.2824	1.17	3.42	0.72	12	60	0	0	1.53333
0	86	0	0	0	0	18.1787	0.97	2.8	1.19	12	136	0	0	2.1875
0	79	0	0	0	0	18.026	1.32	3.76	0.67	12	67	0	0	0.342857
0	84	0	0	0	0	22.83	1.3	4.87	2.2	12	65	0	0	1.36667
1	74	0	0	0	0	21.2585	1.11	4.74	1.15	12	34	0	1	4.3125
1	55	0	0	0	0	16.7364	0.98	4.86	2.07	12	55	0	0	1.06662
0	63	0	0	0	0	22.2694	1.19	4.42	2.28	12	38	0	0	1.46519
0	88	1	0	0	0	23.4375	1.23	4.87	0.78	12	68	0	0	1.76667
0	61	1	0	0	0	24.8358	1.19	4.95	0.89	12	59	0	0	1.37143
0	67	0	0	0	0	22.3133	0.81	5.13	1.14	12	51	0	0	3.50769
0	55	1	0	0	0	21.2306	1.23	4.82	1.17	12	91	0	0	0.781818
0	86	1	0	1	0	22.3881	1.07	3.66	1.15	12	38	0	0	1.23
1	71	0	0	0	0	23.0518	1.11	4.75	1.62	12	55	0	0	1.41708
0	71	0	0	0	0	20.0288	1	3.55	1.44	12	69	0	0	1
1	62	0	0	0	0	20.1444	1.15	3.32	0.47	12	50	1	0	0.64
1	77	0	0	0	0	22.4913	1.04	3.87	0.87	12	48	0	0	0.6
0	76	0	0	0	0	24.6548	1.42	7.25	1.47	12	43	0	0	0.1875
0	64	0	0	0	0	22.4766	1.1	4.31	0.93	12	75	0	0	1.89286
0	72	0	0	0	0	23.4375	1.28	5.13	1.16	12	67	0	0	0.98
0	62	0	0	0	0	25.3158	1.19	4.62	1.47	12	80	0	0	4.66667
0	74	1	0	0	0	26.9459	0.82	2.79	1.69	12	120	0	0	2.85
0	72	0	0	0	0	24.4352	1.13	3.98	0.94	12	81	0	0	0.87619
0	77	0	0	1	0	14.5682	1.26	2.58	0.67	12	80	0	0	2.465
0	62	0	0	0	0	23.7812	1.36	3.92	0.57	12	67	0	0	0.490909
0	50	0	0	0	0	24.8016	0.9	3.47	0.64	12	72	0	0	1.81818
0	91	1	0	0	0	16	1.22	3.36	0.52	12	74	0	0	1.23333
0	69	0	0	0	0	24.6548	1.07	5.46	0.94	12	59	0	0	0.890909
1	69	0	0	0	0	22.4913	1.12	5.36	1.66	12	47	1	1	1.14
0	58	0	0	0	0	25.2174	1.27	2.54	0.79	12	73	0	0	3.90909
0	88	0	0	0	0	17.2275	1.23	4.02	10.29	13	61	0	0	0.907692
0	62	0	0	0	0	26.5625	1.05	2.51	0.49	13	55	0	0	2.58
1	56	0	0	0	0	20.7612	1.29	5.66	0.59	13	58	0	0	0.688235
1	69	0	0	0	0	32.3232	1.21	4.15	1.83	13	89	0	1	1.85
1	68	0	0	0	0	19.6052	1.18	5.62	0.63	13	45	0	0	0
0	71	1	0	0	0	32.8731	1.01	5.54	1.52	13	69	0	0	2.125
1	91	1	0	0	0	27.6817	1.08	4.15	1.15	13	52	0	0	1.16471
0	65	0	0	0	0	20.202	1.51	5.06	1.36	13	50	0	0	0.589286
1	56	0	0	0	0	23.03	0.89	4.87	3.86	13	58	0	0	0.505263
0	66	0	0	0	0	21.8833	0.76	3.32	0.81	13	65	0	0	4.3125
1	63	0	0	0	0	20.83	1.44	3.52	0.55	13	96	1	0	1.13571
0	59	0	0	0	0	21.4165	1.26	3.93	1.05	13	31	0	0	0.3375
0	67	1	1	0	0	21.2084	1.04	3.55	0.51	13	87	0	0	2.0625
0	89	1	0	0	0	29.9688	1.34	5.41	1.07	13	65	0	0	0.5
1	83	0	0	0	0	17.301	1	6.09	1.38	13	57	0	0	2.5
0	73	0	0	0	0	20.3954	1.22	4.61	1.39	13	56	0	0	0.3
0	83	0	0	0	0	25.3906	1.15	4.06	0.73	13	33	0	0	1.94118
0	67	0	0	0	0	25.711	0.75	4.16	1.96	13	78	0	0	3.46154
0	71	0	0	0	0	20	1.08	4.8	0.89	13	78	0	0	1.58333
1	70	0	0	0	0	25.5671	1.13	4.62	0.71	13	57	0	0	0.733333
0	76	0	0	0	0	25.8028	1.5	5.97	1.16	13	65	0	0	0.710526
0	80	0	0	0	0	22.0386	1.11	3.96	1.42	13	51	0	0	3.53333
0	70	0	0	0	0	21.6029	1.25	5.01	1.21	13	42	0	0	0.9
0	77	0	0	0	0	24.5226	1.3	4.46	1.47	13	32	0	0	0.781818
0	76	1	0	1	0	17.7778	1.18	4.59	1.04	13	100	0	0	6.8
0	62	0	0	0	0	25.109	1.39	4.79	1.19	13	37	0	0	1.29231
1	53	0	0	0	0	30.1194	0.87	3.93	1.32	13	70	0	0	1.04
0	64	0	0	0	0	23.8275	1.18	3.74	0.79	13	43	0	0	2.2
0	65	0	0	0	0	21.4844	1.19	4.2	0.87	13	68	0	0	1.86667
1	87	0	0	0	0	14.6924	0.88	3.75	0.77	13	65	0	0	2.33333
0	71	0	0	0	0	22.2222	1.36	3.85	1.25	13	57	0	0	2.125
0	75	0	0	0	0	22.5776	1.41	2.58	0.69	13	42	0	0	1.92
0	69	0	0	0	0	26.0375	1.15	4.74	0.93	13	37	0	0	1.275
0	84	1	1	0	0	20.3543	1.07	2.94	0.88	13	67	0	0	3.075
0	77	0	0	0	0	19.1795	1.35	4.95	1.21	13	92	0	0	1.5
1	87	0	0	0	0	23.7225	1.04	4.32	0.97	13	66	0	0	2.24723
0	73	0	0	0	0	22.0317	1.06	3.5	0.67	14	97	0	0	0.4
1	70	0	0	0	0	20.1798	1.03	4.03	0.57	14	41	0	0	1.93333
0	63	0	0	0	0	22.1893	1.17	2.73	4.03	14	60	0	0	0.622222
1	57	0	0	0	0	24.2215	0.91	4.18	0.71	14	42	0	0	1.875
0	64	0	0	0	0	24.2452	1.41	2.87	0.43	14	84	0	0	1.4875
0	74	0	0	0	0	24.974	1.2	2.93	0.21	14	77	0	0	4.62
0	75	0	0	0	0	21.4844	1.2	3.82	0.89	14	89	0	0	8.79694
1	89	0	0	0	0	21.2245	1.02	4.01	1.18	14	78	0	0	4.06609
0	59	0	0	0	0	20.8117	1.08	3.89	0.39	14	70	0	0	1.76667
1	65	0	0	0	0	21.2585	1.36	3.62	2.62	14	62	1	0	0.784615
1	71	0	0	0	0	23.03	1.38	4.49	2.09	14	85	0	0	1.025
1	74	0	0	0	0	20.9572	1.01	4.86	0.67	14	56	0	0	6.75
0	59	0	0	0	0	27.1203	1.15	4.44	2.3	14	72	0	0	3.92
1	67	0	0	0	0	27.3438	1.1	3.82	0.95	14	48	0	0	1.8125
0	83	1	1	0	0	28.011	1.01	4.7	1.09	14	41	0	0	1.52143
0	75	0	0	0	0	24.8232	1.35	3.07	1.71	14	55	0	0	2.22353
0	66	0	0	0	0	27.0552	1.33	4.28	1.55	14	69	0	0	1.33846
1	69	0	0	0	0	25.2595	0.98	3.12	0.92	14	63	0	1	1.66667
1	50	0	0	0	0	31.9922	1.47	3.59	1.17	14	50	0	0	3.5
1	72	1	0	0	0	22.0973	0.47	2.72	0.51	14	155	0	0	0.385714
0	63	0	0	0	0	20.8357	1.21	3.86	0.49	14	36	0	0	1.5
0	75	1	1	0	0	24.6094	1.43	4.63	0.97	14	56	0	0	0.364286
1	58	0	0	0	0	19.0311	1.4	6.5	0.71	14	40	0	0	1.88571
0	70	1	1	0	0	18.7305	1.2	3.31	0.56	14	56	0	0	2.69474
1	55	1	1	0	0	23.8751	0.96	4.55	0.9	14	48	1	0	1.2
1	60	1	0	0	0	24.9482	0.86	4.81	0.88	14	50	1	1	2.75
0	69	0	0	0	0	19.4849	1.02	3.83	2.25	14	51	0	0	1.00714
1	85	0	0	0	0	20.7008	0.68	3.28	0.67	14	117	1	0	4.75714
1	55	0	0	0	0	24.6097	1.11	4.76	0.73	14	56	1	0	0.342857
0	67	0	0	0	0	27.9475	1.37	3.44	1.48	14	55	0	0	0.157143
0	77	0	0	0	0	16	1.08	3.97	1.49	14	65	0	0	1.6
1	63	0	0	0	0	24.1803	1.23	5.41	0.97	14	52	0	0	1.024
1	76	0	0	0	0	19.0311	1.22	3.39	1.54	14	85	0	0	6.70312
0	65	0	0	0	0	27.3438	1.2	3.9	1.89	14	36	0	0	1.4
0	69	0	0	0	0	21.1109	1.39	4.3	0.83	14	59	0	0	1.15714
0	67	0	0	0	0	21.2265	1.12	3.84	1.1	14	51	0	0	0.752809
1	89	0	0	0	0	23.1481	0.79	2.7	0.7	14	41	0	0	2.36
0	69	0	0	0	0	25.3906	1.02	3.76	1.3	14	39	0	0	3
1	87	0	0	0	0	21.6285	1.16	2.83	0.58	14	48	0	0	0.654545
0	74	1	0	0	0	24.974	1.2	4.03	0.96	14	50	0	0	0.7
0	68	0	0	0	0	27.5556	0.94	3.79	1.04	14	63	0	0	0.5875
0	68	0	0	0	0	18.4804	0.96	5.19	1.16	14	42	0	0	1.72222
0	73	0	0	0	0	17.5467	1.03	5.49	1.06	14	53	0	0	5.025
0	63	0	0	0	0	22.3034	0.91	3.15	0.87	14	73	0	0	2.33182
0	67	1	0	0	0	22.9133	1.2	3.36	1.07	14	57	0	0	2.74185
0	87	0	0	0	0	18.5935	0.97	2.77	0.68	14	103	0	0	1.42222
1	84	0	0	0	0	21.9353	1.26	3.39	1.17	14	57	0	0	0.807692
0	71	0	0	0	0	19.4514	1.49	4.82	1.33	14	90	0	0	1.18042
0	76	0	0	0	0	18.7089	1.18	4.79	0.71	14	68	0	0	1.65
0	73	0	0	0	0	24.974	1.2	3.58	1.37	14	89	0	0	1.11818
1	82	1	1	1	0	21.9943	1.21	3.4	1.2	14	53	0	0	0.313333
1	50	0	0	0	0	25.6508	1.29	3.51	1.71	14	34	0	0	0.675
0	67	1	1	0	0	26.7094	0.88	3.18	0.71	14	50	0	0	1.26667
0	55	0	0	0	0	26.1719	1.26	3.25	0.64	14	49	0	0	0.866667
1	87	0	0	0	0	24.8229	1.15	3.6	0.7	14	55	0	0	3.6
0	88	0	0	0	0	16.0156	1.35	3.14	0.98	14	66	0	0	1.94444
0	68	0	0	0	0	27.6888	1.25	3.51	0.97	14	83	0	0	2.2
1	75	0	0	0	0	26.1994	1.22	3.85	1.58	14	60	0	0	2.11429
0	52	0	0	0	0	25.3906	1.02	3.57	1.4	14	58	0	0	6.24
0	72	0	0	0	0	19.1111	1.08	2.79	0.86	14	56	0	0	14.5091
0	53	0	0	0	0	22.5896	1.26	4.51	0.88	14	32	0	0	1.06364
0	82	0	0	0	0	19.5312	1.01	3.87	0.95	14	56	0	0	2
0	54	0	0	0	0	29.7442	1.23	3.73	0.97	14	41	0	0	3.68
0	52	0	0	0	0	21.3039	1.14	5.2	1.93	14	42	0	0	2.765
1	64	0	0	0	0	22.5872	1.31	5.21	4.67	14	147	0	0	3.675
0	56	0	0	0	0	25.1696	0.85	2.34	1.07	15	59	0	0	42.475
0	72	0	0	0	0	26.3465	1.16	6.35	0.45	15	45	0	0	3.69
0	57	0	0	0	0	17.1875	1.15	2.98	0.63	15	100	0	0	1.31765
0	55	0	0	0	0	20.9572	1.1	4.18	0.78	15	61	0	0	3.36
0	82	0	0	0	0	24.0346	0.77	3.62	0.9	15	98	0	0	3.33333
0	73	0	0	0	0	21.875	0.92	2.8	0.92	15	107	0	0	0.623077
0	68	0	0	0	0	22.4996	0.87	3.69	0.96	15	70	0	0	1.45714
0	81	0	0	0	0	22.2222	1.28	2.87	0.54	15	67	0	0	3.76
0	60	0	0	0	0	23.2335	1.24	3.09	0.94	15	79	0	0	0.6
0	59	0	0	0	0	19.5312	0.91	3.98	0.38	15	59	0	0	4.4
1	56	0	0	0	0	20.7612	1.09	4.92	0.7	15	41	0	0	1.2
0	72	0	0	0	0	24.3418	1.48	3.45	0.64	15	90	0	0	3.38824
1	70	0	0	0	0	20.9366	1.17	3.93	0.53	15	40	0	0	2.45714
1	64	0	0	0	0	24.2215	1.13	3.05	0.84	15	63	0	0	5.684
0	81	0	0	0	0	19.8556	0.93	3.73	1.28	15	66	0	0	2.54545
0	56	0	0	0	0	23.4837	1.41	2.86	0.67	15	59	0	0	4.98561
0	68	0	0	0	0	18.4379	0.85	2.85	0.4	15	60	0	0	2.87037
0	75	0	0	0	0	25.6312	1.16	3.74	0.7	15	85	0	0	4.18448
1	65	0	0	0	0	23.1632	1.19	3.97	0.95	15	72	0	0	1.71429
0	57	0	0	0	0	28.441	1.03	3.21	0.99	15	81	0	0	0.954545
1	68	0	0	0	0	26.5731	1	4.5	1.6	15	61	0	0	1.64706
0	85	0	0	0	0	18.5219	1.36	3.77	0.95	15	53	0	0	1.97059
1	54	0	0	0	0	23.1206	1.1	4.62	1.35	15	74	0	0	0.91875
0	90	0	0	0	0	23.1111	1.22	4.68	8.07	15	92	0	0	1.44444
1	51	0	0	0	0	20.7612	1.2	4.03	0.8	15	33	0	0	2.08
0	62	0	0	0	0	24.0344	1.19	7.19	2.55	15	74	0	0	1.34091
1	66	0	0	0	0	23.1834	1.27	3.36	1.07	15	67	0	0	0.8
0	84	0	0	0	0	17.2704	0.94	3.67	1.4	15	46	0	0	1.88
0	55	0	0	0	0	19.5312	1.05	3.66	1.01	15	46	0	0	2.7
1	80	0	0	0	0	18.6453	1.05	4.76	1.02	15	60	0	0	2.2125
0	84	0	0	0	0	23.9593	1.21	3.81	1.09	15	78	0	0	1.06667
0	54	0	0	0	0	22.83	1	5.57	0.84	15	77	0	0	1.45
0	67	0	0	0	0	21.3675	1.16	5.62	2.67	15	124	0	0	1.51875
1	80	0	0	0	0	25.7117	0.81	3.39	1.46	15	51	0	0	1.31111
0	79	0	0	0	0	17.7778	1.15	4.66	1.48	15	99	0	0	7.68
0	64	1	0	0	0	23.9557	1.17	5.51	0.88	15	65	0	0	1.16923
0	64	1	0	0	0	23.4375	1.26	5.69	2.58	15	47	0	0	1.72727
0	59	0	0	0	0	22.0386	1.27	4.43	1.5	15	51	0	0	0.6
0	86	0	0	0	0	20.8117	1.06	3.39	0.83	15	103	0	0	3.93333
0	56	0	0	0	0	19.9219	0.69	2.74	0.77	15	47	0	0	3.94286
0	62	1	0	0	0	24.3865	1.16	2.67	1.02	15	76	0	0	0.933333
0	62	0	0	0	0	27.0552	1.12	3.81	0.95	15	53	0	0	0.507692
1	74	0	0	0	0	23.5472	1.04	4.82	0.51	15	52	0	0	2.03846
0	66	0	0	0	0	24.8016	1.05	4.72	1.49	15	58	0	0	1.1
0	57	0	0	0	0	29.5313	1.18	2.74	1.24	15	56	0	0	0.644444
1	54	0	0	0	0	21.5139	0.84	3.49	0.71	15	53	0	0	2.08
0	54	0	0	0	0	21.4844	1.09	5.41	0.96	15	63	0	0	0.441176
1	79	1	0	1	0	22.8571	1.3	5.67	1.68	15	38	0	0	1.02857
1	53	0	0	0	0	21.2585	0.87	3.73	0.74	15	45	0	0	2.64
0	73	0	0	0	0	25.8065	1.24	3.61	0.64	15	53	0	0	0.476923
0	56	0	0	0	0	20.7569	0.94	5.1	1.95	15	58	0	0	2.85
0	59	0	0	0	0	22.5393	0.87	6.69	1.79	15	47	0	0	1.25
0	73	0	0	0	0	22.0317	1.15	3.66	1.61	15	106	0	0	2.464
1	59	0	0	0	0	20.4681	0.99	3.21	1.2	15	39	0	1	1.5
0	84	0	0	0	0	22.9483	0.43	3.24	1.05	15	76	0	0	4.51925
1	68	0	0	0	0	24.6097	1.15	4.43	1.15	15	46	0	0	1.5
0	83	0	0	0	0	30.2222	0.98	4.48	0.68	15	84	0	0	3.125
0	68	1	0	0	0	20.992	1.11	4.07	0.57	15	55	0	0	4.32727
0	76	0	0	0	0	19.5312	0.95	3.7	1.32	15	62	0	0	2.1
0	81	0	0	1	0	20.3954	1.18	2.83	1.06	15	77	0	0	1.95
0	66	0	0	0	0	23.4375	0.95	2.24	0.73	15	66	0	0	1.63077
0	76	1	1	0	0	26.0584	1.22	4.69	0.92	15	55	0	0	1.03636
0	87	0	0	0	0	22.4766	0.89	3.54	1.55	15	74	1	0	3.82941
0	88	0	0	1	0	22.057	1.15	4.39	0.58	15	56	0	0	2.7
0	57	0	0	0	0	25.9325	1.27	3.41	0.87	15	66	0	0	3.40836
0	83	0	0	0	0	25.2179	1.16	4.45	0.81	15	49	0	0	1.3
0	52	0	0	0	0	23.4375	1.03	3.67	0.68	15	56	0	0	2.96471
0	64	0	0	0	0	19.1467	1.14	4.16	0.66	15	89	0	0	3.56364
1	64	0	0	0	0	20.202	1.22	3.34	1.03	15	63	0	0	1.07647
0	84	0	0	0	0	22.5701	0.95	4.86	0.7	15	54	0	0	2.24
0	76	0	0	0	0	40	1.21	3.46	0.95	15	98	0	0	6
0	62	0	0	0	0	20.9572	0.95	4.39	0.97	15	66	0	0	4.48
1	61	0	0	0	0	19.7232	1.05	3.69	0.71	16	66	0	0	2.66667
0	62	0	0	0	0	30.4832	1.02	5.21	0.83	16	66	0	0	4.64
0	90	0	0	0	0	25.3906	1.28	4.35	0.7	16	39	0	0	1.69888
1	71	0	0	0	0	22.5306	1.04	4.95	0.76	16	53	0	0	10.9714
0	67	0	0	0	0	26.6728	1.05	3.97	0.79	16	60	0	0	0.385714
0	54	0	0	0	0	25	0.79	4.54	2.8	16	55	0	0	1.96
1	83	0	0	0	0	25.3738	2.03	3.71	0.69	16	67	0	0	13.2722
0	74	1	0	0	0	24.0346	1.4	4	1.11	16	71	0	0	1.48421
1	73	0	0	0	0	27.7887	1.06	4.22	2.1	16	41	0	0	2.36667
0	85	0	0	0	0	25.3906	0.77	3.53	0.77	16	67	0	0	9
0	79	0	0	0	0	17.9688	0.84	3.48	1.34	16	88	0	0	3.14118
0	72	0	0	0	0	24.974	0.96	2.5	0.43	16	60	0	0	0.516667
1	68	0	0	0	0	24.2215	1.14	4.79	1.52	16	43	0	1	0.85
1	58	0	0	0	0	25.5296	0.59	2.1	0.37	16	62	0	0	2.55385
0	64	0	0	0	0	27.7344	1.16	4.26	0.57	16	50	0	0	0.490909
0	66	0	1	0	0	20.0288	1.2	3.56	0.81	16	64	0	0	3.3
0	89	0	1	0	0	18.026	1.11	2.84	0.61	16	103	0	0	1.55217
0	73	0	0	0	0	24.974	1.11	3.26	0.49	16	55	0	0	1.29412
1	73	0	0	0	0	27.6817	0.99	3.88	0.72	16	49	0	0	1.21429
1	86	0	0	0	0	20.7008	1.19	3.84	0.72	16	36	0	0	7.8
0	68	0	0	0	0	20.4444	0.89	4.86	0.84	16	38	0	0	0.8
0	67	0	0	0	0	20	1.33	4.77	1.77	16	93	0	0	1.47826
0	91	0	0	0	0	18.7305	1.18	3.71	1.34	16	81	0	0	2.88235
1	71	0	0	0	0	20.7967	0.81	3.35	1.09	16	44	0	0	11.8
1	69	0	0	0	0	21.7233	1.13	2.8	0.63	16	60	0	0	2.64615
1	79	0	0	0	0	19.1001	1.22	4.01	0.94	16	52	1	0	1.06
1	83	0	0	0	0	20.7612	0.94	4.01	1.11	16	60	0	0	45
0	71	0	0	0	0	21.6441	1.06	4.92	0.58	16	67	0	0	5.38889
0	75	0	0	0	0	25.711	1.09	3.78	0.73	16	59	0	0	0.22
0	82	0	0	0	0	19.0894	1.29	4.54	0.78	16	49	0	0	0.433876
1	63	0	0	0	0	31.3419	1.06	3.38	0.93	16	50	0	1	0.989
1	57	0	0	0	0	24.5089	1.01	6.34	0.63	16	41	1	0	2.7
0	67	0	0	0	0	21.7014	0.89	5.3	0.82	16	64	0	0	1
0	62	0	0	0	0	20.3054	1.21	5.15	2.8	16	52	0	0	0.509868
0	54	0	0	0	0	22.3081	1.12	3.44	0.84	16	43	0	0	0.530769
1	69	0	0	0	0	20.7612	0.89	5.95	0.69	16	58	0	0	0.708333
1	66	1	0	0	0	25.3139	0.7	4.67	1.9	16	44	0	0	3.63333
0	77	0	0	0	0	31.1111	1.19	7.51	1.66	16	47	0	0	0.819048
0	73	0	0	0	0	19.563	1.12	5.29	0.73	16	69	0	0	6.8
0	63	0	0	0	0	24.974	1.15	4.57	1.99	16	69	0	0	0.509091
1	68	0	0	0	0	23.3336	1.09	3.12	1.27	16	61	0	0	3.32632
0	52	1	0	0	0	22.1893	1.17	3.32	0.6	16	92	0	0	6.13333
0	60	0	0	0	0	24.4646	0.98	3.76	0.78	16	61	0	0	2
0	64	0	0	0	0	25.3906	0.93	3.6	3.39	16	56	0	0	1.00588
0	81	0	0	0	0	23.9542	0.95	4.83	3.27	16	55	0	0	2.6
1	85	0	0	0	0	19.1249	1.13	4.29	0.83	16	44	0	0	1.41429
0	64	0	0	0	0	25.9695	0.88	2.35	0.63	16	67	0	0	1.22222
1	89	0	0	0	0	21.5139	0.83	2.75	0.64	16	53	0	0	4.8
0	78	0	0	0	0	23.7304	1.37	4.94	2.1	16	52	0	0	0.613333
0	62	0	0	0	0	22.8928	1.1	2.94	0.74	16	103	0	0	3.3
0	83	0	0	0	0	24.8358	0.86	4.26	0.76	16	57	0	0	2.125
0	52	0	0	0	0	19.2837	1.15	3.89	0.99	16	60	0	0	1.61538
0	67	0	0	0	0	23.3333	0.98	6.01	0.78	16	53	0	0	2.4
1	52	0	0	0	0	25.5102	0.87	4.15	0.63	16	54	0	0	2.08
0	52	0	0	0	0	27.3438	1.01	3.52	0.41	16	65	0	0	3.85
0	81	0	0	0	0	29.3575	1.03	2.56	0.83	16	55	0	0	3.42
1	57	0	0	0	0	25.0226	1.37	5.21	2.22	16	44	0	0	0.932061
0	61	0	0	0	0	31.2175	0.97	4.41	1.64	16	100	0	0	2.1
1	70	1	0	0	0	29.4118	1.21	4.23	0.7	16	60	0	0	0.52
0	59	0	0	0	0	18.1667	1.17	5.95	2.39	16	47	0	0	0.78125
0	78	0	1	0	0	22.1511	1.24	4.44	1.21	16	42	0	0	3
0	76	0	0	0	0	24.8539	0.94	5.89	1.15	16	65	0	0	1.9875
0	86	0	0	0	0	18.0662	1.54	4.57	1.55	16	62	0	0	0.6
0	92	1	0	1	0	16.4474	0.92	3.54	0.86	16	60	0	0	1.82
0	83	0	0	0	0	20	1.38	3.86	0.6	16	51	0	0	3.78
1	61	0	0	0	0	25.3906	1.13	5.38	0.9	16	45	1	1	2.74286
0	83	0	0	0	0	20.6005	0.98	4.11	1.2	16	115	0	0	1.01682
0	69	0	0	0	0	30.8185	0.98	6.08	1.78	16	70	0	0	2.6565
0	68	0	0	0	0	23.1156	1.18	4.5	1.16	16	52	0	0	1.13333
1	59	0	0	0	0	27.6817	1	6.08	1.88	16	34	0	0	1
1	57	0	0	0	0	23.5126	0.97	4.09	1.19	16	82	0	0	1.81538
1	79	0	0	0	0	20.3926	1.07	3.84	0.93	16	44	0	0	1.05507
1	86	0	0	0	0	24.2215	1.31	4.37	1.43	16	34	0	0	0.685714
0	69	0	0	0	0	23.4375	1.02	3.5	1.13	16	125	0	0	0.5
0	86	0	0	0	0	22.0604	1.09	6.11	1.09	16	51	0	0	1.52143
0	72	0	0	0	0	23.5388	1.02	3.63	1.27	16	49	0	0	2.00422
0	73	0	0	0	0	20.0796	1.08	5.43	1.42	16	70	0	0	1.51467
1	54	0	0	0	0	24.2215	1.35	4.3	1.06	16	58	1	1	0.84
0	61	0	0	0	0	25.1277	1.35	6.96	3.42	16	47	0	0	2.85763
0	65	0	0	0	0	18.5493	1.18	4.83	0.73	16	67	0	0	0.562963
1	91	0	0	0	0	23.3898	1.3	4.2	0.95	16	50	0	0	0.827425
1	78	0	0	0	0	15.625	1.24	5.15	1.2	16	74	0	0	0.758824
1	55	0	0	0	0	26.3656	1.19	4.18	0.84	16	74	0	0	4.9
1	50	0	0	0	0	26.7229	1.17	3.72	1.26	16	76	1	1	1.45455
0	61	0	0	0	0	30.8545	1.11	6.22	2.18	16	60	0	0	0.74
0	76	0	0	0	0	20.0136	1.22	4.56	2.6	16	64	0	0	5.61628
0	81	0	0	0	0	17.5781	1.37	3.69	0.89	16	73	0	0	1.12727
0	70	0	0	0	0	20.8889	0.91	3.07	0.45	16	69	0	0	12.775
0	79	1	0	0	0	19.5312	0.77	4.96	0.79	16	55	0	0	10.9
1	82	0	0	0	0	21.2345	1.58	4.37	2.28	16	45	1	0	1.39882
0	62	0	0	0	0	22.1415	0.96	5.02	0.77	16	37	0	0	1.08477
0	75	0	0	0	0	19.025	1.13	4.55	1	16	76	0	0	2
1	84	0	0	0	0	21.4	0.95	4.34	0.94	16	67	0	0	2.6
0	62	0	0	0	0	24.1288	1.09	5.43	1.46	16	57	0	0	0.894118
1	50	0	0	0	0	25.8065	1.19	4.54	0.8	16	60	0	0	1.29231
0	80	1	0	0	0	21.7369	0.91	4.71	1.02	16	62	0	0	2.54556
0	55	0	0	0	0	22.0317	0.86	4.08	0.92	16	59	0	0	1.89286
0	55	0	0	0	0	24.476	1.14	5.37	1.16	16	61	0	0	0.553846
1	100	0	0	0	0	22.8928	1.09	4.45	0.99	16	53	0	0	2.1
0	80	0	0	0	0	19.4674	1.07	4.06	1.24	16	40	0	0	2.49695
1	57	0	0	0	0	24.0238	0.93	3.71	1.21	16	78	0	0	2.76
1	56	0	0	0	0	24.8016	1.25	5.53	1.53	16	53	0	0	1.66154
1	52	0	0	0	0	27.2493	0.74	4.02	0.96	16	74	1	1	5.86667
1	84	0	0	0	0	14.6924	1.42	3.52	1.56	16	59	0	0	1.53333
1	80	0	0	0	0	17.5781	0.95	5.58	0.81	16	62	0	0	2.76
0	51	0	0	0	0	22.2656	0.98	4.37	0.7	16	95	0	0	6
0	69	0	0	0	0	22.3133	1.18	4.05	1.17	16	70	0	0	4.125
0	70	0	0	0	0	22.2222	1.24	3.84	0.65	16	76	0	0	0.363636
0	79	0	0	0	0	29.3137	0.97	3.31	1.4	16	64	0	0	2.53846
1	74	0	0	0	0	26.7712	1.16	3.99	0.44	16	75	0	0	2.5
1	92	1	0	1	0	21.2712	1	4.46	0.76	16	36	0	0	2.60944
0	76	0	0	0	0	20.8117	1.08	4.43	1.13	16	74	0	0	4.26667
0	72	0	0	0	0	22.6003	0.91	4.02	0.57	16	59	0	0	7.31111
1	77	0	0	0	0	19.487	1.19	3.7	2.63	16	54	1	0	1.19231
1	52	0	0	0	0	17.1074	1.16	4.08	1.33	16	58	0	0	4.6
0	87	0	0	0	0	19.5556	1.25	5	3.18	16	44	0	0	2.66667
0	65	0	0	0	0	20.83	1.13	4.97	1.13	16	72	0	0	1.26471
1	62	0	0	0	0	27.7551	1.18	3.51	0.96	16	59	1	0	5
0	63	0	0	0	0	20.3847	0.83	3.49	0.77	16	56	0	0	1.78125
0	64	0	0	0	0	23.4375	1.05	4.22	0.7	16	83	0	0	2.32
1	62	0	0	0	0	25.2826	0.66	3.51	0.97	16	72	0	0	6.51429
0	84	0	0	0	0	25.3906	1.32	5.85	2.34	16	89	0	0	1.45455
1	54	0	0	0	0	22.6811	0.68	4.09	2	16	50	0	0	1.12
0	85	0	0	0	0	20.4585	1.06	4.78	1.13	16	55	0	0	3.8604
0	72	0	0	0	0	19.5556	1.13	5.25	0.48	17	64	0	0	2.375
0	89	0	0	0	0	26.8352	1.2	5.42	2.22	17	92	0	0	2.975
1	51	0	1	0	0	25.3934	1.09	3.8	1.78	17	55	1	0	2.87143
1	60	0	0	0	0	19.5918	1.03	3.85	0.77	17	51	0	0	3.33333
1	53	0	0	0	0	22.0386	1.49	4.89	0.65	17	53	0	0	1.55
1	57	0	0	0	0	21.2585	0.59	4.35	0.39	17	58	1	0	14.4
0	56	0	0	0	0	23.8751	0.62	3.91	0.88	17	45	0	0	13.9
0	68	1	0	0	0	23.0112	1.1	5.51	1.01	17	61	0	0	0.816667
1	66	0	0	0	0	22.7109	1.07	4.14	1.44	17	69	1	0	4.97
0	79	0	0	0	0	24	1.15	4.26	1.88	17	81	0	0	4.8
1	59	0	0	0	0	23.4375	1.29	3.65	0.7	17	64	0	1	0.576923
1	86	0	0	0	0	24.977	0.89	4.3	0.8	17	42	0	0	2.23333
1	67	0	0	0	0	22.6991	1.13	5.32	0.68	17	58	1	0	1.22
1	50	0	0	0	0	24.093	0.98	3.38	0.47	17	52	0	0	1.025
1	94	1	0	1	0	16.5289	0.79	3.82	0.94	17	94	0	0	8.8
1	74	0	0	0	0	23.03	1.11	3.53	0.42	17	57	0	0	1.95
0	68	1	0	0	0	18.026	1.21	4.69	0.98	17	57	0	0	3.9375
0	75	0	0	0	0	25.3906	0.86	2.63	0.44	17	48	0	0	5.22857
0	78	0	0	0	0	23.2717	1.47	4.01	0.56	17	85	0	0	0.906667
1	75	0	1	0	0	20.3791	1.19	4.08	2.19	17	64	0	0	1.00649
1	75	0	0	0	0	18.0308	1.12	4.71	1.63	17	42	0	0	0.876923
1	61	0	0	0	0	27.6361	1.05	4.33	2.91	17	82	0	0	0.36129
1	83	1	0	0	0	20.4903	0.96	3.11	0.93	17	98	0	0	2.94444
0	79	0	0	0	0	26.6667	0.74	2.86	0.78	17	100	1	0	1.7
0	79	1	0	0	0	25.8019	1.16	3.02	0.54	17	44	0	0	2.9
0	62	0	0	0	0	17.0245	0.87	2.66	0.54	17	90	0	0	0.516667
0	72	0	0	0	0	27.3438	1.02	3.14	0.5	17	50	0	0	14.6968
0	58	0	0	0	0	21.4844	1.13	4.25	2.72	17	46	0	0	0.316667
1	59	1	0	0	0	20.202	1.09	4.17	2.49	17	74	0	0	1.6
0	85	0	0	0	0	16.9795	1.06	4.95	1.15	17	38	0	0	1.2834
1	74	0	0	0	0	20.9572	0.9	3.51	2.27	17	43	0	0	2.35714
1	76	0	0	0	0	16.2645	0.88	5.16	1.05	17	56	0	0	0.761905
0	67	0	0	0	0	29.1363	1.38	5.07	1.67	17	57	0	0	0.270588
0	72	0	0	0	0	17.6899	0.9	4.23	0.9	17	60	0	0	1.92
1	52	0	0	0	0	23.8751	0.96	4.63	1.39	17	59	0	1	1.15
1	51	0	0	0	0	27.5413	0.92	4.18	0.77	17	51	0	0	3.4
0	76	0	0	0	0	23.8854	0.89	4.28	0.85	17	53	0	0	1.36066
0	66	0	0	0	0	25.2994	1.04	3.85	0.98	17	85	0	0	4.32353
1	63	0	0	0	0	24.6094	1.01	3.59	0.56	17	58	1	0	5.27374
0	64	0	0	0	0	25.1075	1.25	3.72	0.46	17	39	0	0	1.00835
0	58	0	0	0	0	24.6094	0.96	3.93	0.59	17	61	0	0	2.9
0	65	1	0	0	0	23.6154	0.92	4.23	0.6	17	71	0	0	1.0931
0	54	0	0	0	0	24.3758	0.88	3.55	1.7	17	59	0	0	2.88
0	86	1	0	0	0	23.8751	0.97	4.27	0.94	17	80	0	0	2.38889
0	66	0	0	0	0	24.6548	1.11	3.19	0.83	17	108	0	0	1
0	63	0	0	0	0	27.0907	1.24	4.84	1.71	17	38	0	0	0.9
1	67	0	0	0	0	19.2515	1.1	3.12	0.79	17	82	0	0	1.73077
1	73	0	0	0	0	17.7154	1.01	4.33	1.15	17	57	0	0	1.525
0	59	0	0	0	0	14.0202	1.31	3.47	0.7	17	81	0	0	0.490909
0	85	0	0	0	0	20.83	1.15	5.36	1.13	17	80	0	0	2.63747
1	50	0	0	0	0	19.487	1.15	6.74	1.57	17	55	0	0	2
0	73	0	0	0	0	24.1271	0.88	4.12	1.61	17	51	0	0	1.6636
0	60	0	0	0	0	20.2979	1.11	4.8	0.92	17	43	0	0	1.225
1	72	0	0	0	0	16.3265	0.89	2.68	0.48	17	95	0	0	3.38333
0	81	1	0	0	0	23.642	0.63	5.38	1.64	17	75	0	0	2.85
0	60	0	0	0	0	25.1486	1.24	4.24	1.42	17	55	0	0	1.23333
0	67	0	0	0	0	23.4952	1.09	4.6	0.94	17	56	0	0	1.43529
0	75	1	1	0	0	19.6234	0.76	3.74	0.91	17	38	0	0	0.845455
0	80	0	0	1	0	21.9429	1.05	2.89	0.93	17	72	0	0	3.16364
0	58	0	0	0	0	22.8624	1.5	4.95	1.23	17	39	0	0	1.73571
1	68	0	0	0	0	24.8044	1.29	6.39	0.57	17	42	1	0	1.74286
1	77	1	0	1	0	23.533	0.99	4.72	1.25	17	35	0	0	0.666667
1	71	1	0	0	0	19.7104	1.32	3.84	1.02	17	53	0	1	0.55
0	75	0	0	0	0	23.8608	1.08	3.53	1.13	17	67	0	0	1.8375
1	59	0	0	0	0	32.2386	1.42	5.49	0.99	17	42	0	0	0.383333
0	56	0	0	0	0	21.3599	0.95	5.25	2.39	17	62	0	0	3.76
0	80	0	0	0	0	22.0317	1.15	3.47	2.72	17	67	0	0	7
0	80	0	0	0	0	20.8117	1.09	3.79	0.66	17	62	0	0	0.844444
0	83	0	0	0	0	23.9583	1.08	5.24	1.03	17	44	0	0	1.16025
0	74	0	0	0	0	20	1.13	5	1.63	17	52	0	0	2.59375
1	81	0	0	0	0	19.3462	1.11	3.33	0.88	17	66	0	0	4.88889
0	71	0	0	0	0	18.7752	1.13	3.49	1.09	17	50	0	0	0.766667
0	81	0	0	0	0	24.6427	1.02	3.31	0.66	17	47	0	0	1.51111
1	72	0	0	0	0	17.4799	0.94	4.46	0.69	17	46	0	0	1.46667
0	57	0	0	0	0	25.8223	1.09	4.41	0.53	17	33	0	0	3.55
1	78	0	0	0	0	26.0515	0.98	5.61	0.66	17	59	0	0	2.99583
0	53	0	0	0	0	22.7909	1.17	3.59	0.66	17	60	0	0	5.875
0	73	0	0	0	0	24.8358	1.37	4.85	1.17	17	57	0	0	0.964286
1	51	0	0	0	0	19.8141	1.02	4.39	1.23	17	54	0	0	2.44286
1	57	0	0	0	0	25.2363	1.15	3.17	0.75	17	89	0	1	5.4
0	51	0	0	0	0	25.4767	1.22	3.89	1.73	17	59	0	0	1.35
1	66	0	0	0	0	21.2834	1.11	5.29	1.74	17	50	0	0	0.457143
1	88	1	0	1	0	16.6217	0.74	5.18	0.88	17	70	0	0	1.425
1	66	0	0	0	0	16.9144	0.86	4.03	0.81	17	81	0	0	6.96
0	64	0	0	0	0	27.3438	1.05	4.12	0.58	17	26	0	0	1.70833
0	83	0	0	0	0	27.0137	0.76	4.21	0.75	17	53	0	0	1.54545
0	81	0	0	0	0	25.2058	0.74	3.81	1.04	17	70	0	0	5.22
0	81	0	0	0	0	23.4375	1.09	4.3	1.18	17	64	0	0	0.832
0	58	0	0	0	0	26.2714	1.09	5.17	3.64	17	55	0	0	1.89024
1	54	0	0	0	0	20.9366	1.06	3.51	0.7	17	54	1	1	1.28
0	85	0	0	0	0	22.2222	1.09	5.64	3.04	17	72	0	0	2.25
0	68	0	0	0	0	23.8051	1.15	4.98	1.44	17	43	0	0	0.809524
1	83	1	0	0	0	23.501	0.93	3.44	1.06	17	53	0	0	2.99091
0	64	0	0	0	0	23.5393	0.98	4.31	1.41	17	35	0	0	3.86667
1	59	0	0	0	0	26.1224	0.73	3.99	0.84	17	75	1	0	1.96667
0	62	0	0	0	0	21.7136	1.01	3.49	0.66	17	58	0	0	1.25375
0	87	1	0	0	0	25.7622	1.18	4.45	0.81	17	47	0	0	2.75
1	85	1	0	0	0	21.4533	1.5	6.7	2.49	17	60	0	0	0.4
0	67	0	0	0	0	24.7564	1.31	5.7	1.2	17	52	0	0	2.92
0	84	0	0	0	0	14.324	1.04	4.78	2.18	17	60	0	0	1.33333
1	88	0	0	0	0	15.8768	1.08	3.45	0.73	17	82	0	0	1.88571
0	71	0	0	0	0	28.5375	1.07	2.54	0.47	17	49	0	0	0.514286
0	80	1	0	1	0	24.6094	0.96	3.96	0.99	17	48	0	0	3
0	58	0	0	0	0	25.2994	1.1	5.04	1.62	17	99	0	0	1.37143
0	82	0	0	0	0	24.9307	1.34	4.66	1.64	17	51	0	0	0.702745
0	62	0	0	0	0	26.9633	1.13	4.58	1.14	17	65	0	0	1.63636
1	57	0	0	0	0	20.7612	1.34	4.09	0.86	17	60	0	1	4.40197
0	65	0	0	0	0	24.0346	1.11	4.23	0.72	17	68	0	0	1.01538
0	84	0	0	0	0	21.9907	0.9	2.39	0.61	17	82	0	0	4.80185
1	62	1	0	0	0	20.6125	0.72	3.98	1.29	17	97	0	0	1.49333
0	75	0	0	0	0	21.4039	0.98	3.18	0.7	17	39	0	0	2.13333
1	57	0	0	0	0	20.2638	1.16	3.85	1.12	17	77	0	0	1.15909
1	80	0	0	0	0	18.5185	1.09	4.55	0.58	17	46	0	0	1.46759
1	54	1	0	0	0	23.03	1.2	4.49	0.63	17	45	1	0	2.68571
0	70	0	0	0	0	17.5781	1.04	3.68	1.24	17	80	0	0	3.3
0	52	0	0	0	0	23.1463	0.95	4.96	1.27	17	60	0	0	2.23636
1	60	0	0	0	0	24.7125	0.91	4.37	1.24	17	61	0	0	2.4331
1	51	0	0	0	0	28.4055	1.21	3.95	0.97	17	47	0	1	0.9
0	55	0	0	0	0	27.0051	1.26	3.58	1.18	17	114	0	0	3.56364
0	57	0	0	0	0	23.835	0.6	4.66	1.47	17	39	0	0	3.90244
1	55	0	0	0	0	23.5102	0.99	3.95	1.22	17	116	0	1	2.42857
0	91	0	0	0	0	17.1077	0.69	2.99	0.56	17	67	0	0	3.72432
0	76	0	0	0	0	18.9182	0.87	5.51	1.06	17	44	0	0	2.91765
0	71	0	0	0	0	19.8791	0.83	3.08	1.11	18	82	0	0	2.94
0	54	0	0	0	0	23.4375	1.1	5.12	0.8	18	53	0	0	1.01053
1	53	0	0	0	0	25.0593	0.95	3.77	0.4	18	48	0	0	4
0	64	0	0	0	0	21.4844	0.97	7.21	0.97	18	43	0	0	0
1	84	1	0	0	0	21.4533	1.22	2.98	0.57	18	77	0	1	3.65583
0	83	0	0	0	0	25.3608	1.28	5.16	1.92	18	57	0	0	2.2372
0	71	0	0	0	0	16.7969	1.08	4.12	0.52	18	79	0	0	3.375
0	54	0	0	0	0	28.5376	1.06	3.54	1.06	18	44	0	0	0.333333
0	79	0	0	0	0	22.2222	1.16	4.28	1.17	18	77	0	0	0.766667
0	66	0	0	0	0	24.974	1.13	3.67	1	18	79	0	0	3.74737
0	72	0	0	0	0	24.974	1.15	3.81	0.58	18	54	0	0	4
0	77	1	0	0	0	25.349	1.04	4.71	0.68	18	56	0	0	0
0	52	0	0	0	0	22.8624	1.09	3.71	2.01	18	74	0	0	4.15882
0	65	0	0	0	0	24.974	1.03	4.79	0.6	18	66	0	0	1.32632
0	67	1	0	0	0	27.2173	1.08	3.63	1.53	18	66	0	0	2.63529
0	65	0	0	0	0	24.2188	1.21	3.99	2.02	18	64	0	0	0.88
0	63	0	0	0	0	23.634	1.14	3.99	1.69	18	76	0	0	0.288889
0	85	0	0	0	0	18.2222	1.16	3.54	1.32	18	92	0	0	2.10909
1	66	0	0	0	0	22.4913	1.04	4.86	1.11	18	55	0	0	0.698
1	68	0	0	0	0	21.8835	0.72	4.29	0.68	18	44	0	0	1.7375
0	82	1	1	0	0	20.9644	1.27	4.7	0.65	18	65	0	0	1.15
1	79	0	0	0	0	27.6172	1.25	3.26	0.51	18	61	0	0	1.85759
0	98	0	0	0	0	20.9276	0.87	3.83	1.06	18	59	0	0	4.2375
0	68	0	0	0	0	21.4195	0.91	3.35	0.65	18	78	0	0	2.63077
0	68	0	0	0	0	21.7193	1.33	4.1	1.87	18	77	0	0	1.925
0	74	0	0	0	0	22.8624	1.34	4.62	3.08	18	42	0	0	1.78125
0	73	0	0	0	0	24.7676	1.14	4.54	4.21	18	64	0	0	0.9
1	85	0	0	0	0	19.7049	0.97	4.61	0.7	18	52	0	0	2.61585
0	68	0	0	0	0	23.6994	1.12	4.35	1.78	18	60	0	0	1.65
0	54	0	0	0	0	25.8539	1.35	5.01	1.69	18	97	0	0	1.1
1	81	0	0	0	0	18.5166	1.05	2.96	1.1	18	60	1	0	0.7
0	60	0	0	0	0	20.5693	0.91	4.05	1.15	18	39	0	0	2.2
0	68	0	0	0	0	23.4375	0.93	3.01	1.13	18	86	0	0	1.12953
1	83	0	0	0	0	22.8374	0.86	7.01	1.02	18	72	0	0	1.18333
0	83	1	0	0	0	16.6493	0.98	3.83	0.96	18	99	0	0	2.02526
1	69	0	0	0	0	26.6319	0.87	4.87	0.97	18	62	0	0	10.0506
0	77	0	0	0	0	26.447	0.79	4.8	1.5	18	74	0	0	2.08
0	55	0	0	0	0	21.1782	0.91	3.89	1.14	18	60	0	0	2.31596
1	58	0	0	0	0	19.5312	1.05	3.47	0.5	18	50	0	0	1.01667
0	80	0	0	0	0	23.2446	0.92	4.16	0.71	18	63	0	0	3.6936
1	81	0	0	0	0	23.8751	0.94	3.64	0.57	18	57	0	1	1.66154
1	63	0	0	0	0	23.3887	0.92	4.43	1.58	18	71	0	0	5.95
0	79	0	0	0	0	24.974	1.04	3.92	0.6	18	75	0	0	3.4875
0	85	0	0	0	0	23.3075	0.32	3.43	0.82	18	45	0	0	7.71227
0	68	0	0	0	0	26.0375	1.06	3.41	0.86	18	52	0	0	2.59091
1	69	0	0	0	0	25.3515	1.11	3.96	1.46	18	44	1	1	0
1	63	0	0	0	0	21.6128	1.11	5.39	0.43	18	57	0	0	8.86667
0	60	0	0	0	0	17.0751	1.08	4.78	1.13	18	53	0	0	0.461538
0	67	0	0	0	0	22.0604	1.13	4.11	1.16	18	56	0	0	1.41538
0	69	0	0	0	0	25.1812	1.13	4.63	1.21	18	54	0	0	0.866587
0	77	0	0	0	0	28.8415	1.15	5.45	2.89	18	37	0	0	0.926087
0	57	0	0	0	0	24.1672	1.18	4.6	0.59	18	55	0	0	4.25
0	83	0	0	0	0	18.7305	1.11	4.56	0.93	18	84	0	0	1.51053
1	80	0	0	0	0	22.0386	0.67	4.56	0.87	18	66	0	0	1.42857
1	65	0	0	0	0	24.7381	1.04	4.48	1.58	18	44	0	0	1.3875
0	60	0	0	0	0	26.0945	0.63	4.9	0.58	18	61	0	0	4.10593
0	55	0	0	0	0	20.915	0.97	4.97	1.09	18	39	0	0	3.42112
0	66	0	0	0	0	24.2598	1.5	3.62	1.09	18	73	0	0	1.28
0	68	0	0	0	0	24.974	1.13	3.51	0.24	18	56	0	0	2.79167
1	76	0	0	0	0	22.4913	1.46	2.31	1.03	18	77	0	0	2.15109
1	55	1	0	0	0	22.4913	0.71	2.87	0.97	18	46	1	0	1.3125
0	69	0	0	0	0	23.4221	1.44	5.01	1.83	18	46	0	0	0.5
0	55	0	0	0	0	26.4763	1.46	3.82	1.48	18	37	0	0	0.346154
1	56	0	0	0	0	25.2949	0.97	4.42	1.43	18	68	0	0	4.11111
0	70	0	0	0	0	27.3438	0.73	5.75	1.08	18	75	0	0	2.9
1	95	0	0	0	0	23.5582	0.74	3.63	1.26	18	132	0	0	2.56667
1	83	0	0	0	0	17.301	0.88	2.69	0.68	18	114	0	0	5.2
0	61	0	0	0	0	21.4775	1.34	5.75	1.38	18	60	0	0	0.4
1	58	0	0	0	0	25.5102	0.88	2.77	0.6	18	65	1	1	3.75
0	67	0	0	0	0	22.2222	0.77	4.32	0.69	18	106	0	0	17.1429
1	74	0	0	0	0	20.7701	1.05	4.28	0.99	18	67	0	0	0.875
0	74	0	0	0	0	22.2222	0.98	4.34	0.89	18	88	0	0	1.36957
0	69	0	0	0	0	18.4911	1.17	3.63	1.04	18	76	0	0	1.6
0	53	0	0	0	0	19.5312	1.24	5.01	1.5	18	66	0	0	0.826087
1	69	0	0	0	0	21.0772	1.11	3.59	1.13	18	65	0	0	2.5375
0	76	0	0	0	0	17.2584	1.26	4.38	0.65	18	67	0	0	0.271429
0	71	0	0	0	0	26.1313	1.45	6.31	1.14	18	54	0	0	1.6
1	19	0	0	0	0	20.7612	1.18	3.34	1.37	18	65	0	0	2.67692
0	87	1	0	0	0	18.0715	1.04	3.2	0.73	18	39	0	0	1
1	62	0	0	0	0	20.202	1.33	3.74	1.19	18	56	0	0	0.154545
0	66	0	0	0	0	22.2656	1.05	4.59	0.75	18	58	0	0	6.65
0	51	0	0	0	0	27.0552	1.04	3.4	1.17	18	79	0	0	0.888889
1	72	1	0	0	0	19.6052	1.01	3.57	0.49	18	42	0	0	0.533333
0	53	1	0	0	0	26.5021	1.12	5.02	1.71	18	77	0	0	0.392308
0	54	0	0	0	0	22.6003	1.05	4.96	0.89	18	57	0	0	0.985714
0	54	0	0	0	0	19.8178	1.16	3.58	1.37	18	54	0	0	1.27059
0	88	1	1	0	0	25.6887	1.09	3.57	0.46	18	52	0	0	2.21538
0	65	0	0	0	0	26.7094	1.32	4.51	1.5	18	61	0	0	1.23
1	60	0	0	0	0	21.6713	1.16	4.19	2.44	18	39	1	0	2.93333
0	59	0	0	0	0	23.0238	1.02	3.97	1.52	18	63	0	0	0.435294
0	71	1	0	0	0	28.8889	1	5.7	1.29	18	68	0	0	4.5
0	64	0	0	0	0	24.2251	1.34	4.22	1.33	18	49	0	0	1.32308
0	82	0	0	0	0	23.4375	1.13	3.81	0.81	18	49	0	0	0.464286
0	64	0	0	0	0	27.4008	1.19	3.25	0.9	18	58	0	0	2.10717
0	51	0	0	0	0	18.6667	0.98	3.93	0.59	18	65	0	0	2.04444
0	72	0	0	0	0	20.052	1.21	5.08	2.58	18	54	0	0	0.720452
0	80	0	0	0	0	23.4375	0.96	2.64	1	18	56	0	0	1.4
0	57	0	0	0	0	28.4159	0.95	4.95	1.27	18	40	0	0	1.02857
0	69	1	1	0	0	24.0346	1.24	4.84	1.86	18	56	0	0	0.642857
0	65	0	0	0	0	26.6728	0.83	4.24	0.98	18	79	0	0	1.32353
0	65	1	0	0	0	25.7503	1.01	3.11	0.79	18	58	0	0	0.685714
1	66	1	0	0	0	24.6097	0.89	2.86	0.58	18	86	0	0	3.14286
0	65	0	0	0	0	23.4375	1.21	4.6	1.42	18	79	0	0	0.576923
0	60	0	0	0	0	28.8233	1.24	3.15	0.7	18	61	0	0	3.15
0	61	0	0	0	0	18.4265	1.35	2.83	0.52	18	74	0	0	1.43375
0	72	0	0	0	0	23.4375	1.2	4.13	0.98	18	36	0	0	0.4
1	56	0	0	0	0	24.7409	0.95	4.66	1.44	18	65	0	0	1.03636
0	55	0	0	0	0	24.8358	1.22	5.08	0.97	18	65	0	0	0.483333
1	83	0	0	0	0	25.0995	0.98	5.15	1.94	18	57	0	0	8.90909
0	78	0	0	0	0	24.974	1.05	2.78	0.83	18	68	0	0	1.25
0	59	0	0	0	0	23.8281	1	3.5	0.67	18	82	0	0	1.8
1	63	0	0	0	0	21.4844	1.37	3.77	1.53	18	42	0	0	0.652941
0	53	0	0	0	0	28.0861	1.07	5.34	2.83	18	60	0	0	0.838372
0	51	0	0	0	0	22.719	1.48	4.65	1.06	18	62	0	0	1.19444
0	50	0	0	0	0	28.3039	1.37	4.7	1.17	18	59	0	0	0.905263
1	79	0	0	0	0	23.03	0.88	3.72	0.6	18	38	0	0	1.86364
0	80	0	0	0	0	20.3195	1.24	3.95	0.73	18	54	0	0	1.12727
0	62	0	0	0	0	24.5238	1.23	3.28	0.89	18	54	0	0	0.933333
0	72	0	0	0	0	22.6698	0.91	3.57	0.63	18	43	0	0	2.53945
0	59	1	0	0	0	26.0375	1.01	4.12	0.61	18	73	0	0	5.35385
1	66	0	0	0	0	25.5114	1.27	5.42	1.82	18	61	0	0	0.58
1	66	0	0	0	0	16.456	1.16	3.88	0.6	18	35	0	0	1.87261
1	88	0	0	0	0	20.8117	1.16	5.37	2.05	18	153	0	0	1.92632
0	82	1	0	0	0	29.828	1.38	3.07	0.77	18	64	0	0	1.41
0	68	0	0	0	0	21.7962	1.11	4.11	1.21	18	58	0	0	1.85
0	86	0	0	0	0	18.2877	1.12	4.74	1.31	18	47	0	0	2.15967
1	50	0	0	0	0	22.3437	1.09	4.09	1.68	18	60	1	0	1.49831
0	74	1	0	0	0	23.3219	1.32	4.03	1.19	18	54	0	0	2.1283
0	74	0	0	0	0	19.7822	1.23	4.42	0.89	18	76	0	0	0.971429
0	55	0	0	0	0	28.6468	1.1	4.68	1.01	18	61	0	0	2.01176
0	73	1	1	0	0	21.5344	1.11	3.29	0.65	18	103	0	0	1.34375
0	65	0	0	0	0	21.7784	1.2	4.99	1.39	18	69	0	0	1.83333
0	62	0	0	0	0	25.8028	0.81	4.39	1.1	18	50	0	0	2.2
0	56	0	0	0	0	23.4375	0.75	4.81	0.7	18	66	0	0	4.46667
0	72	0	1	0	0	24.7082	0.97	3.07	0.27	18	59	0	0	0.685714
0	70	0	0	0	0	18.8189	0.88	4.18	0.75	18	44	0	0	3.07419
0	58	0	0	0	0	22.9946	1.08	5.09	1.12	18	69	0	0	0.927273
0	83	0	0	0	0	19.5312	1.14	3.64	0.98	18	68	0	0	0.3625
1	62	0	0	0	0	19.8861	1.22	4.88	1.59	18	54	0	0	1.8375
0	64	0	0	0	0	26.818	1.16	5.59	1.41	18	45	0	0	1.89286
1	66	0	0	0	0	26.0006	0.68	3.33	0.49	18	47	0	0	3.35714
0	77	0	0	0	0	23.029	1.48	4.3	1.97	18	44	0	0	0.646154
0	81	1	0	0	0	18.2615	1.07	5.93	0.93	18	74	0	0	4.75
0	70	0	0	0	0	23.0243	1.06	3.74	0.73	18	49	0	0	2.67953
1	63	0	0	0	0	17.2919	1.2	5.07	1.53	18	54	1	1	1.4375
0	62	0	0	0	0	26.7638	1.07	5.41	1.9	18	51	0	0	1.01333
0	51	0	0	0	0	27.7756	1.33	3.71	1.07	18	29	0	0	0.75
1	78	0	0	0	0	30.9298	0.86	4.43	0.74	18	62	0	0	6.54532
0	62	0	0	0	0	21.5045	1.59	3.61	1.64	18	65	0	0	4.38482
0	89	0	0	0	0	22.5531	1.33	4.93	1.19	18	70	0	0	3.51839
0	74	1	0	0	0	21.0699	0.84	3.38	0.68	18	55	0	0	1.375
0	82	0	0	0	0	20.2848	1.36	4.41	4.83	18	135	0	0	4.4
0	57	0	0	0	0	20.7141	0.91	3.44	1.72	18	72	0	0	1.92
0	76	0	0	0	0	17.5781	0.96	3.65	0.89	18	101	0	0	4.71429
0	58	0	0	0	0	24.2424	1.03	3.21	1.63	18	45	0	0	1.0125
0	68	0	0	0	0	29.1256	1.38	2.89	0.84	18	107	0	0	5.79961
0	84	1	0	1	0	36.523	1.07	3.23	1.24	19	88	0	0	5.40909
1	74	0	0	0	0	27.2265	1.05	5.31	2.05	19	72	0	0	7.86667
1	64	0	0	0	0	28.3203	0.55	3.01	0.8	19	49	1	0	5.55333
0	73	0	0	0	0	21.2306	1.22	4.83	2.75	19	82	0	0	1.42
0	55	0	0	0	0	25.3902	1.11	4.96	0.51	19	62	0	0	6.74667
0	72	0	0	0	0	18.6115	0.99	6.17	0.72	19	67	0	0	25
1	55	0	0	0	0	20.7612	1.12	3.27	0.52	19	31	1	0	3.25
1	68	0	0	0	0	31.9001	0.94	4.4	4.9	19	59	0	0	2.4
0	63	0	0	0	0	20.9425	1.09	4.55	0.48	19	66	0	0	1.57143
0	81	0	0	0	0	14.5682	0.77	5.47	1.91	19	73	0	0	6.06
0	77	1	0	0	0	24	0.94	4.62	2.2	19	59	0	0	2.92
1	75	0	0	0	0	23.8751	1.15	2.82	0.43	19	54	0	0	2.6
1	56	0	0	0	0	29.2651	0.84	5.07	1.1	19	39	0	0	1.76667
1	52	0	0	0	0	23.8751	1.05	3.3	0.62	19	70	0	0	1.2
0	82	1	0	0	0	27.2392	1.25	3.54	1.17	19	74	0	0	0.638
1	71	0	0	0	0	21.4533	0.97	4.33	1.31	19	52	0	1	1.94
0	59	0	0	0	0	20.7949	1.1	4.33	0.99	19	71	0	0	3.5
0	69	0	0	0	0	18.0506	1.03	5.41	0.74	19	61	0	0	4.27778
1	79	0	0	0	0	21.2585	0.74	3.19	3.87	19	54	0	0	1.944
1	64	0	0	0	0	22.1367	0.68	3.98	0.82	19	44	0	0	16.5333
0	53	0	0	0	0	23.4375	0.67	6.28	1.55	19	37	0	0	5
0	76	1	0	0	0	24.6548	1.37	2.9	0.5	19	74	0	0	2.12121
0	68	0	0	0	0	20.0288	1.09	2.14	1.01	19	76	0	0	7.2
0	67	0	0	0	0	19.3065	1.04	5.06	1.19	19	42	0	0	3.24032
1	84	0	0	0	0	23.3067	1.05	4.29	1.07	19	73	0	0	0.527273
0	77	0	0	0	0	23.1403	1.33	4.77	1.5	19	52	0	0	2.92308
0	86	0	0	0	0	18.9706	1.04	4.17	1.09	19	77	0	0	10.32
0	59	0	0	0	0	21.3593	0.97	3.45	0.58	19	62	0	0	3.28178
1	54	0	0	0	0	20.7612	1.3	4.74	2.61	19	65	0	1	1.59
0	65	0	0	0	0	24.6094	0.7	3.57	1.25	19	66	0	0	3.78
0	51	0	0	0	0	28.125	1.1	5.59	1.2	19	57	0	0	0.715789
0	57	0	0	0	0	24.399	0.77	3.89	0.78	19	53	0	0	0.827273
0	82	1	0	0	0	22.9183	1.06	5.27	2.41	19	70	0	0	0.616667
0	74	0	0	0	0	22.2222	1.05	4.6	0.84	19	78	0	0	2.03077
0	86	0	0	0	0	19.2356	0.78	4.4	1.67	19	62	0	0	1.25
0	68	0	0	0	0	24.6097	1.08	4.57	1.16	19	49	0	0	1.18421
0	54	0	0	0	0	28.8351	1.03	4.06	0.66	19	47	0	0	4.2
1	53	0	0	0	0	27.6886	1.17	3.3	0.7	19	51	0	0	1.4
0	57	0	0	0	0	22.8624	0.91	4.99	1.23	19	47	0	0	1.31765
0	77	0	0	0	0	26.6667	0.86	3.6	1.08	19	72	0	0	2.63333
1	64	0	0	0	0	25.3515	0.9	5.24	0.6	19	95	0	0	2.85
0	68	0	0	0	0	27.3438	1.15	4.09	0.58	19	47	0	0	1.69231
0	69	0	0	0	0	20.8117	1.1	3.43	0.8	19	79	0	0	5.13333
0	55	0	0	0	0	23.4375	1.17	5.72	1.23	19	60	0	0	0.761538
0	75	0	0	0	0	25.4306	1.01	3.47	0.5	19	53	0	0	3.76
0	50	0	0	0	0	22.0386	0.4	4.72	1.36	19	90	0	0	0.922222
1	52	0	0	0	0	26.5731	0.85	2.95	0.49	19	32	0	0	3.94444
0	62	0	0	0	0	24.0346	1.1	4.78	1	19	116	0	0	2.55
1	87	0	0	0	0	17.0068	1.26	3.06	1.22	19	67	0	0	3
1	84	0	0	0	0	21.9626	1.04	4.75	0.9	19	55	0	0	1.10827
0	80	0	0	0	0	22.2222	1.6	4.8	1.78	19	62	0	0	1.69444
0	78	0	0	0	0	20	0.91	3.59	0.67	19	78	0	0	2.18824
0	51	0	0	0	0	23.4375	1.17	3.34	0.51	19	60	0	0	3.42222
0	83	0	0	0	0	19.5915	1.11	4.86	2.6	19	45	0	0	0.588235
0	84	1	0	0	0	21.7212	0.8	4.51	0.94	19	57	0	0	5.29071
0	56	0	0	0	0	27.7662	1.05	4.37	0.98	19	81	0	0	1.88571
0	55	0	0	0	0	25.7812	1.06	3.94	1.17	19	42	0	0	0.545455
0	62	0	0	0	0	25.3906	1.05	4.52	0.98	19	65	1	0	1.28
1	89	1	0	1	0	29.4321	1.34	5.44	3.2	19	66	0	0	0
1	59	0	0	0	0	27.8905	1.06	5.81	1.73	19	49	0	0	0.444444
0	65	0	0	0	0	20.0288	1.11	3.24	1.3	19	62	0	0	0.666667
1	73	0	0	0	0	19.8141	1.21	4.07	1.94	19	79	0	0	0.752
0	62	0	0	0	0	20.8117	1.52	3.14	0.5	19	127	0	0	6
0	77	0	0	0	0	26.2415	1.37	3.74	0.77	19	65	0	0	1.23
0	55	0	0	0	0	20.4491	1.06	2.95	0.66	19	84	0	0	2.12727
0	55	0	0	0	0	22.8928	0.99	4.34	0.63	19	55	0	0	1.38
0	68	0	0	0	0	24.6603	0.86	4.31	1.56	19	75	0	0	0.592867
0	53	0	0	0	0	30.0433	0.99	3.52	1.06	19	61	0	0	3.075
1	77	0	0	0	0	17.301	0.88	4.44	1.11	19	57	0	0	1.80769
0	64	0	0	0	0	25.3906	1.09	3.59	1.82	19	49	0	0	1.05714
1	73	0	0	0	0	17.9931	1.17	4.43	2.18	19	48	1	0	0.408333
0	78	1	0	0	0	19.1429	1.08	3.78	0.61	19	72	0	0	1.4
1	58	0	0	0	0	19.9181	0.83	5.94	2.49	19	82	1	1	0.85
0	63	0	0	0	0	30.0433	1.23	7.71	1.67	19	62	0	0	1.0944
0	62	0	0	0	0	20.0288	1.47	4.48	0.9	19	72	0	0	2.75
0	71	0	0	0	0	23.7253	1.05	4.4	1.02	19	59	0	0	1.06154
0	52	0	0	0	0	21.4844	0.85	4.51	0.92	19	66	0	0	4.5
0	55	1	0	0	0	25.8876	1.1	2.51	0.76	19	51	0	0	13.755
1	64	1	0	0	0	25.0183	1.04	6.89	3.42	19	41	0	0	1.76667
1	71	0	0	0	0	23.3077	1.29	3.64	0.89	19	74	0	0	3.57778
1	67	0	0	0	0	25.4028	1.06	4.4	2.26	19	59	1	0	0.914286
1	74	0	0	0	0	26.7281	0.96	4.13	0.56	19	57	0	0	3.2
1	51	0	0	0	0	22.5981	1.18	5.14	3.36	19	49	0	0	0.60993
0	63	0	0	0	0	20.6403	0.95	3.56	0.39	19	52	0	0	2.08284
1	82	0	0	0	0	27.6817	1.14	4.81	0.79	19	38	0	0	1.38
1	63	0	0	0	0	22.6562	0.85	4.87	0.49	19	67	0	0	3.94286
0	63	0	0	0	0	23.5262	0.97	5.63	2.23	19	62	0	0	1.1625
0	66	0	1	0	0	25.6066	0.99	3.25	1.37	19	41	0	0	2.02273
1	79	0	0	0	0	20.7612	0.96	4.75	1.3	19	40	0	0	1.95556
0	60	0	0	0	0	24.5956	1.3	5.55	1.23	19	72	0	0	0.459259
0	60	0	0	0	0	19.5717	0.86	3.31	0.79	19	57	0	0	2.35385
0	53	0	0	0	0	28.8889	1.13	4.43	0.68	19	64	0	0	2.96154
0	65	0	0	0	0	24.0346	1.15	5.84	2.07	19	54	0	0	0.393333
0	72	0	0	0	0	27.3438	1.25	3.63	1.52	19	78	0	0	1.36111
1	63	0	0	0	0	17.5985	0.97	4.64	1.48	19	74	0	1	1.71
1	67	1	1	0	0	19.7441	0.76	5.42	1.82	19	64	0	0	1.23077
0	55	0	0	0	0	30.1572	1.32	6.32	2.27	19	48	0	0	1.46667
0	78	0	0	0	0	25.4361	1.24	3.7	1.33	19	74	0	0	3.2375
0	65	0	0	0	0	24.974	1.22	4.59	0.6	19	103	0	0	1.07692
0	63	0	0	0	0	26.2151	1.05	5.81	1.18	19	48	0	0	2.18571
0	67	0	0	0	0	16.407	1.29	6	3.5	19	41	0	0	2.16211
0	55	0	0	0	0	27.2173	0.78	2.73	0.56	19	76	0	0	1.13889
0	54	0	0	0	0	28.8647	1.14	4.47	0.89	19	42	0	0	1.62857
0	91	1	1	0	0	22.4737	1.15	5.35	2.25	19	43	0	0	0.786913
1	64	0	0	0	0	21.6049	1.47	2.38	0.67	19	146	1	0	6.51916
1	56	0	0	0	0	24.2215	0.83	3.61	0.93	19	72	0	0	2.75
0	67	0	0	0	0	28.1447	1.09	3.97	1.08	19	131	0	0	1.3
1	82	1	0	0	0	20.9607	1.2	3.94	0.42	19	49	0	0	7.74655
1	81	0	0	0	0	20.9573	1.11	4.66	0.8	19	63	0	0	0.622222
0	68	0	0	0	0	25.3906	1.31	4.61	1.03	19	48	0	0	0.457895
0	76	0	0	0	0	23.4952	0.93	3.04	1.38	19	84	0	0	2.97778
0	71	0	0	0	0	24.0346	1.12	5.01	1.08	19	63	0	0	1.53571
1	54	0	0	0	0	21.2953	1.09	3.84	0.73	19	70	0	0	3.2
0	67	1	0	0	0	28.3039	1.1	3.47	2.31	19	61	0	0	0.875
1	85	0	0	0	0	22.2041	0.91	3.56	0.57	19	44	0	0	3.07143
0	80	0	0	0	0	20.5457	1.18	3.34	2.5	19	53	0	0	2.66667
0	60	0	0	0	0	24.4141	1.26	4.55	1.6	19	74	0	0	0.466667
1	78	0	0	0	0	17.5781	1.15	4.17	1.39	19	56	0	0	2.5125
0	54	0	0	0	0	21.0938	1.04	5.79	0.89	19	70	0	0	1
1	87	0	1	1	0	23.829	1.37	4.88	1.18	19	53	0	0	0.705882
0	56	0	0	0	0	19.184	1.08	4.47	0.77	19	56	0	0	2.27692
1	64	0	0	0	0	17.4517	0.98	4.44	0.99	19	47	1	1	1.25714
1	55	0	0	0	0	23.8751	1.05	3.14	0.91	19	65	1	1	1.9
1	78	1	0	0	0	22.2658	1.12	4.28	1.37	19	66	0	0	2.63077
1	66	0	0	0	0	24.5624	0.85	2.95	0.38	19	44	0	0	4.57143
1	64	1	0	0	0	17.1917	1.03	3.55	2.35	19	83	0	0	3.22
0	88	0	0	0	0	16.3364	1.25	4.06	0.73	19	50	0	0	2.34478
0	53	0	0	0	0	24.6548	1.46	3.66	0.84	19	54	0	0	4.1875
0	67	1	0	0	0	26.0146	1.05	3.83	0.86	19	117	0	0	3.48571
0	78	0	0	0	0	20.814	1.15	4.83	1.3	19	37	0	0	1.9
0	60	0	0	0	0	25.1859	0.89	4.41	0.85	19	48	0	0	0.885714
0	55	0	0	0	0	26.0375	1.15	6.57	1.94	19	54	0	0	0.981818
0	53	0	0	0	0	24.5595	0.96	3.15	1.14	19	53	0	0	1.85322
1	80	1	1	0	0	18.6812	0.94	5.53	0.97	19	64	0	0	1.15872
1	59	1	0	0	0	27.7778	0.89	3.19	0.8	19	65	0	0	5.8
0	80	1	0	0	0	22.2222	1.14	4.42	1.18	19	133	0	0	4.5
0	67	0	0	0	0	21.4844	0.63	3.8	1.13	19	54	0	0	8.65
0	50	0	0	0	0	20	1.14	3.32	1.23	19	55	0	0	3.10857
1	81	0	0	0	0	24.2215	1.12	3.93	2.09	19	52	0	0	2.51429
1	52	0	0	0	0	20.1201	1.16	3.35	1.58	19	85	0	0	1.56985
0	78	0	0	0	0	21.4844	1.16	5.19	1.04	19	67	0	0	1.67273
0	80	0	0	0	0	20.8117	1	4.14	1.37	19	127	0	0	2.84
0	70	0	0	0	0	24.921	1.06	3.34	0.7	19	65	0	0	0.853846
0	63	0	0	0	0	23.9361	1.35	3.19	1.28	19	43	0	0	2.277
0	61	0	0	0	0	23.8895	1.33	5.52	0.92	19	45	0	0	1.4
1	50	0	0	0	0	27.4286	0.99	3.28	0.57	19	80	1	0	3.2
0	69	0	0	0	0	27.9462	1.24	5.23	0.68	19	58	0	0	1.16667
0	50	0	0	0	0	22.5466	0.99	5.16	1.65	19	60	0	0	1.05556
0	54	0	0	0	0	24.7507	1.05	4.28	0.3	19	37	0	0	3.24444
0	66	0	0	0	0	27.852	0.68	2.68	0.67	19	48	0	0	11.9353
1	68	0	0	0	0	23.8519	1.03	4.78	0.93	19	47	0	0	1.74682
0	82	0	0	0	0	18.5802	1.11	3.09	0.29	20	72	0	0	2.575
0	72	0	0	0	0	19.2513	1.27	2.9	0.56	20	50	0	0	0.6
0	69	0	0	0	0	17.7778	1.54	5.52	1.21	20	61	0	0	0.878571
1	79	0	0	0	0	22.7732	1.06	3.09	0.68	20	61	0	0	1.9
1	73	0	0	0	0	24.5675	0.99	4.53	0.66	20	47	0	0	5.6
0	75	0	0	0	0	26.6567	1.22	3.96	0.49	20	58	0	0	2.93667
0	91	1	0	0	0	20	1.1	4.55	0.71	20	72	0	0	2.47556
1	72	1	0	1	0	32.872	1.58	3.14	0.86	20	105	0	0	0.4
0	75	0	0	0	0	24.974	0.9	5.42	1.08	20	79	0	0	7
1	56	0	0	0	0	24.7676	1.12	3.64	0.37	20	67	1	1	8.14286
0	62	0	0	0	0	25.3906	0.94	4.22	0.92	20	59	0	0	2.51949
1	66	0	0	0	0	17.8078	1.13	5.74	1.56	20	84	1	1	0.592739
1	82	0	0	0	0	22.1675	1.27	5.38	1.35	20	38	0	0	0.688889
0	64	0	0	0	0	21.6311	1.18	5.07	1.76	20	77	0	0	0.564516
0	54	0	0	0	0	21.4844	0.69	4.17	0.51	20	57	0	0	1.26667
0	65	0	0	0	0	28.0404	1.27	3.75	1.33	20	55	0	0	1.32609
0	79	0	0	0	0	26.8085	1.06	5	1.59	20	54	0	0	2.5125
0	78	0	0	0	0	27.565	1	3.87	0.52	20	78	0	0	1.93333
0	52	0	0	0	0	21.6713	1	3.4	0.55	20	45	0	0	6.06667
0	75	0	0	0	0	17.9931	0.91	4.72	2.08	20	58	0	0	0.764286
1	89	0	0	0	0	23.3289	1.06	3.54	0.85	20	53	0	0	2.22678
0	69	0	0	0	0	23.0518	1.21	3.69	0.7	20	64	0	0	3.875
0	69	0	0	0	0	20.7829	1.32	3.75	2.48	20	55	0	0	0.631048
0	56	0	0	0	0	22.0386	0.78	3.79	1.01	20	54	0	0	3.94286
0	68	0	0	0	0	18.3115	1.07	5.86	0.86	20	39	0	0	1.2
0	73	0	0	0	0	18.9454	1.36	5.39	0.9	20	62	0	0	3.48714
0	88	1	1	0	0	26.0375	1.31	4.49	1.36	20	79	0	0	0.857143
0	59	0	0	0	0	23.4375	1.36	4.26	0.59	20	54	0	0	0.186667
0	70	0	0	0	0	22.317	1.13	4.63	2.96	20	44	0	0	3.2086
1	86	0	0	0	0	22.8076	1.01	3.31	0.96	20	70	0	0	1.11111
0	92	0	0	0	0	16.2422	1.2	5.08	1.08	20	56	0	0	2.3713
1	90	0	0	0	0	16.6493	1	2.77	0.52	20	100	0	0	2.80664
0	68	0	0	0	0	24.2188	1.04	3.81	0.64	20	82	0	0	4.69286
0	62	0	0	0	0	23.4375	1.48	4.75	1.31	20	78	0	0	0.910345
1	59	0	0	0	0	21.7181	1.03	3.06	0.96	20	62	1	1	6.21429
1	63	0	0	0	0	21.86	1.09	4.31	0.53	20	49	0	0	2.57705
0	71	0	0	0	0	20.9458	1.15	3.5	0.92	20	44	0	0	1.55774
0	74	1	0	0	0	23.1111	0.87	3.94	0.89	20	96	0	0	3.04167
0	55	0	0	0	0	17.5781	0.73	4.11	0.6	20	78	0	0	2.36
0	68	0	0	0	0	21.6311	0.84	3.7	0.95	20	74	0	0	1.58182
1	65	1	0	0	0	17.2584	1.22	5.33	0.8	20	57	0	0	2.36923
0	55	0	0	0	0	21.0007	0.81	4.05	6.06	20	101	0	0	13.5
0	74	0	0	0	0	19.9219	0.82	5.42	1.33	20	47	0	0	5.65714
1	56	0	0	0	0	26.0262	1.1	5.62	1	20	62	1	0	1.56923
0	71	0	0	0	0	18.3655	1.52	3.08	0.45	20	56	0	0	2.32105
1	73	0	0	0	0	19.721	1.01	4.18	0.76	20	70	0	0	7.725
0	55	0	0	0	0	28.171	1.24	5	2.05	20	83	0	0	0.86
0	73	0	0	0	0	18.3143	1.09	4.04	0.61	20	51	0	0	1.58182
0	69	0	0	0	0	23.4465	1.19	3.26	1.37	20	58	0	0	1.45
0	88	0	0	0	0	27.7086	0.55	3.75	1.06	20	56	0	0	2.706
1	68	0	0	0	0	23.8751	0.98	4.38	2.15	20	78	0	0	1.05769
1	70	0	0	0	0	22.4913	0.9	4.34	0.65	20	54	1	1	3.5
0	80	0	0	0	0	21.6311	1.14	4.46	1.06	20	74	0	0	4.32
1	66	0	0	0	0	22.4913	1.07	2.39	0.84	20	46	0	0	1.41513
0	59	0	0	0	0	18.6395	1.11	5.74	2.03	20	46	0	0	0.61875
0	78	0	0	0	0	22.2222	1.07	3.44	1.25	20	80	0	0	0.966667
1	60	0	0	0	0	25.3444	0.95	4	0.69	20	71	0	0	1.04615
1	55	0	0	0	0	28.221	0.99	3.53	0.37	20	47	1	0	3.8
0	60	0	0	0	0	21.9135	1.13	4.74	2.53	20	49	0	0	0.748782
0	59	0	0	0	0	22.4813	0.84	1.98	0.75	20	74	0	0	3.81358
0	74	1	1	0	0	26.3672	1.09	3.87	0.93	20	35	0	0	5.3
1	62	1	0	0	0	22.4913	1.01	5.67	0.92	20	73	0	0	1.59845
1	81	0	0	0	0	23.7078	1.49	3.83	4.48	20	46	0	0	4.73333
0	60	0	0	0	0	25.3906	1.25	6.1	2.07	20	71	0	0	1.63333
0	52	0	0	0	0	27.3438	0.82	3.3	1.37	20	95	0	0	9.33333
1	79	0	0	0	0	22.0386	1.17	2.98	0.69	20	56	0	0	2.18182
0	52	0	0	0	0	23.8281	1.27	5.79	2.02	20	75	0	0	2.25455
0	74	0	0	0	0	22.3703	1.02	4.06	0.42	20	65	0	0	5.36667
0	65	0	1	0	0	24.6519	0.98	4.15	1.18	20	43	0	0	2.76
0	60	0	0	0	0	24.7185	1.03	4.5	1.77	20	49	0	0	1.00382
0	59	0	1	0	0	23.1696	1.15	4.42	0.77	20	46	0	0	1.79412
1	90	0	0	0	0	16.3265	0.89	5.25	1.9	20	78	0	0	1.4
0	86	0	0	0	0	23.8751	1.11	4.12	0.86	20	63	0	0	1.3
0	70	0	0	0	0	20.2961	1.12	3.31	0.82	20	42	0	0	4.33333
0	56	0	0	0	0	22.8928	1.02	5.37	1.8	20	72	0	0	2.85652
0	67	0	0	0	0	22.0317	0.96	3.76	0.83	20	87	0	0	1.0125
0	66	0	0	0	0	27.5312	0.88	4.88	1.25	20	54	0	0	0.835667
0	62	0	0	0	0	25.3906	1.07	3.95	0.78	20	57	0	0	0.627273
0	55	0	0	0	0	17.4707	1.38	4.01	1.5	20	56	0	0	7
0	77	0	0	0	0	23.7461	1.04	4.05	1.21	20	51	0	0	3.225
0	97	0	0	0	0	17.7778	1.35	4.25	1.41	20	77	0	0	1.07219
1	68	0	0	0	0	22.4059	1.1	4.23	0.77	20	63	0	0	1.05455
0	67	0	0	0	0	24.974	1.04	3.67	0.84	20	62	0	0	1.79412
0	74	1	0	0	0	23.4866	1.08	4.22	1.35	20	63	0	0	1.06
0	51	0	0	0	0	28.3203	1.19	4.31	1	20	41	0	0	0.984615
1	55	0	0	0	0	22.6562	1.1	4.66	0.65	20	43	0	0	7.08
1	58	0	0	0	0	24.2215	0.81	3.6	1.89	20	43	1	1	6.32273
1	70	0	0	0	0	27.4836	1.13	3.59	0.99	20	44	1	0	4.2
1	93	0	0	0	0	17.9931	1.03	4.52	0.84	20	76	0	0	2.88889
0	73	0	0	0	0	28.8889	1.08	5.61	0.56	20	61	0	0	1.23529
0	55	0	0	0	0	21.0938	1.09	4.03	1.13	20	51	0	0	0.927273
1	87	0	0	0	0	23.4375	0.93	4.91	0.72	20	62	0	0	0.630769
0	56	0	0	0	0	23.4375	1.11	5.13	5.4	20	34	0	0	1.25
0	76	0	0	0	0	15.8169	1.08	4.69	0.8	20	84	0	0	2.96543
0	66	0	0	0	0	17.7096	1.09	4.94	0.77	20	59	0	0	2.35714
1	63	0	0	0	0	19.0839	1.08	3.85	0.65	20	60	0	0	4.20923
0	72	0	0	0	0	20.3613	1.18	4.34	1.52	20	64	0	0	4.62
0	78	0	0	0	0	20.8828	1.16	4.53	2.85	20	54	0	0	0.821053
1	55	0	0	0	0	23.6713	0.94	3.75	0.6	20	27	1	0	3.44615
0	71	0	0	0	0	25.711	1.16	4.82	1.45	20	72	0	0	1.78182
0	72	0	0	0	0	25.2174	0.99	4.69	1.67	20	79	0	0	0.6
0	83	1	0	1	0	24.9938	0.89	4.23	0.84	20	42	0	0	1.2
0	57	0	0	0	0	19.5582	1.4	5.23	1.45	20	57	0	0	0.68
1	68	0	0	0	0	24.2215	1.05	7.19	2.07	20	87	1	1	1.33333
0	64	0	0	0	0	24.6548	1.17	4.3	0.65	20	111	0	0	2.80267
1	64	1	0	0	0	20.7558	1.22	3.29	0.6	20	47	0	0	5.20306
1	68	0	0	0	0	23.4375	1.09	3.72	1.24	20	65	0	0	2.31282
1	68	0	0	0	0	27.7959	0.85	2.86	0.52	20	85	1	1	5.86667
0	85	0	0	0	0	23.9865	0.95	5.01	0.95	20	66	0	0	4.86
1	58	0	0	0	0	24.2215	0.94	3.93	0.87	20	60	1	0	2.19
0	64	1	0	0	0	23.9188	1.04	5	0.76	20	39	0	0	1.62
0	79	0	0	0	0	18.4911	1.07	4.5	0.76	20	60	0	0	4.52727
0	61	0	0	0	0	26.0675	1.03	5.07	1.38	20	67	0	0	1.86667
0	54	0	0	0	0	23.4221	1.56	4.7	0.94	20	79	0	0	3.65
0	78	1	0	0	0	20.1383	1.1	4.5	0.8	20	52	0	0	1.88
1	82	0	0	0	0	20.1037	0.75	4.1	0.57	20	37	1	0	4
0	54	0	0	0	0	26.4891	1.21	4.59	1.2	20	55	0	0	1.49333
1	83	0	0	0	0	27.9907	1.11	5.43	1.08	20	58	0	0	1.125
1	81	0	0	0	0	20.202	1.43	4.41	1.08	20	53	0	0	0.672727
1	73	0	0	0	0	19.1327	0.95	4.81	0.58	20	38	0	0	23.6
0	71	1	0	0	0	28.6242	1.11	5.11	1.82	20	60	0	0	0.673684
1	68	0	0	0	0	22.8395	0.87	4.76	0.99	20	46	0	0	5.35024
0	61	0	0	0	0	24.4473	1.3	3.71	2.38	20	43	0	0	0.87619
0	61	0	0	0	0	20.5457	1.25	4.73	0.96	20	55	0	0	0.628571
0	91	0	0	0	0	16.6493	1.35	4.71	0.98	20	117	0	0	1.73486
0	51	0	0	0	0	24.6094	1.34	5.98	3.12	20	46	0	0	0.971429
0	55	0	0	0	0	24.8777	0.93	4.72	0.71	20	71	0	0	1.13333
0	54	0	0	0	0	19.2277	0.87	3.64	1.97	20	65	0	0	2.15
1	88	0	0	0	0	26.5731	1.15	5.08	2.56	20	44	0	0	0.76
0	66	0	0	0	0	24.6548	1	4.41	0.49	20	62	0	0	1.475
0	65	0	1	0	0	18.6667	1.21	6.02	1.59	20	60	0	0	2.85
0	83	0	0	0	0	14.7786	0.76	3.71	0.96	20	59	0	0	2.19333
0	86	0	0	0	0	26.0375	1.01	3.64	0.68	20	57	0	0	0.586957
0	54	0	0	0	0	23.4375	1.4	5.31	0.81	20	73	0	0	0.738462
0	67	0	0	0	0	28.0957	1.59	3.43	0.81	20	58	0	0	0.821053
1	63	0	0	0	0	20.5693	0.98	2.24	0.26	20	51	0	0	0.981818
0	53	0	0	0	0	24.7409	0.58	3.39	0.44	20	75	0	0	4.05
0	61	0	0	0	0	23.4375	1.26	3.49	0.7	20	76	0	0	3.5
0	75	0	0	1	0	15.9066	0.76	5.44	1.38	20	46	0	0	3.88649
1	53	0	0	0	0	23.9361	1.07	5.44	2.18	20	46	0	0	1.07692
1	53	0	0	0	0	28.7347	1.22	3.37	1.28	20	43	0	0	3.93333
0	64	0	0	0	0	23.8054	0.89	4.47	1.69	20	89	0	0	3.5
1	78	0	0	0	0	19.487	1.02	4.91	0.98	20	64	1	0	4.6
0	63	0	0	0	0	18.496	1.03	5.84	1.66	20	61	0	0	1.97647
1	88	0	0	0	0	21.0048	0.96	4.43	0.92	20	64	0	0	3.34693
0	95	0	0	0	0	14.0025	0.91	5.14	0.55	20	48	0	0	1.50181
1	64	0	0	0	0	21.9713	1.69	5.21	1.1	20	40	0	0	0.847059
1	53	0	0	0	0	26.4336	0.99	4.97	1.85	20	61	0	0	0.8
0	63	0	0	0	0	20.7031	0.98	4.67	0.83	20	89	0	0	1.02
0	81	1	0	0	0	22.5069	0.85	5.12	1.54	20	81	0	0	2.09091
0	86	0	0	1	0	22.2229	1.43	4.36	0.78	20	76	0	0	5.6
0	66	0	0	0	0	30.1103	0.98	3.21	0.85	20	92	0	0	5.4
0	81	0	0	0	0	19.6881	1.05	7.95	1.22	20	50	0	0	1.06667
0	78	0	0	0	0	21.4844	0.84	2.29	0.48	20	81	0	0	6.3
1	82	1	0	0	0	25.7668	1.27	4.71	0.95	21	49	0	0	2.25
1	88	0	0	0	0	15.9439	0.93	5.33	0.83	21	68	0	0	2.46154
0	66	0	0	0	0	27.3438	1.13	2.98	0.77	21	67	0	0	5.29091
0	67	0	0	0	0	22.041	0.98	3.29	0.61	21	63	0	0	2.53333
0	55	0	0	0	0	22.6562	1.3	4.96	0.63	21	61	0	0	4.52
0	76	0	0	0	0	20.0288	1.53	3.05	0.67	21	91	0	0	4.17143
0	68	1	0	0	0	23.4375	0.85	4.2	0.73	21	86	0	0	6.16702
0	55	0	0	0	0	23.0469	1.08	4.48	0.87	21	55	0	0	0.854545
1	82	0	0	0	0	20.7612	0.98	3.26	0.38	21	57	0	0	5.11111
1	85	0	0	0	0	22.4913	0.88	4.48	0.52	21	58	0	0	4.51642
0	67	0	0	0	0	20.8889	1.18	6.21	1.67	21	56	0	0	1.625
0	82	0	0	0	0	24.974	1.18	3.22	0.6	21	101	0	0	5.2392
0	84	0	0	0	0	21.2833	0.9	4.78	0.75	21	62	0	0	8.66667
0	64	0	0	0	0	26.6667	1.14	3.94	1.17	21	69	0	0	5.74545
1	64	0	0	0	0	22.4913	0.79	4.68	0.67	21	47	0	1	0.818182
0	78	0	0	0	0	22.2222	1.18	3.29	1.99	21	57	0	0	1.31765
0	58	0	0	0	0	24.2188	1.22	4.57	0.73	21	43	0	0	2.65
0	62	0	0	0	0	23.3355	1.04	3.66	0.91	21	53	0	0	6.33333
0	94	0	0	0	0	19.5249	0.54	3.81	1.12	21	69	0	0	3.36
1	87	0	0	0	0	22.4913	1	4.38	2.29	21	50	0	0	1.30909
0	72	0	0	0	0	20.8117	1.05	3.4	0.78	21	78	0	0	1.6
0	71	0	0	0	0	26.6667	1.06	5.22	1	21	60	0	0	3.28889
0	70	0	0	0	0	19.5101	1.22	4.3	3.25	21	31	0	0	1.90909
1	64	0	0	0	0	19.8413	1.49	4.91	0.63	21	60	0	0	30.8
0	84	0	0	0	0	22.8928	0.99	5.02	0.6	21	70	0	0	2.33333
0	85	0	0	0	0	22.8928	0.95	3.7	0.4	21	125	0	0	1.18
0	70	0	0	0	0	24.4444	1.09	5.17	1.04	21	65	0	0	3.0625
0	71	0	0	0	0	24.2188	0.89	5.51	0.76	21	55	0	0	8.44444
0	85	1	0	1	0	18.7305	0.89	4.35	0.8	21	58	0	0	1.63077
0	73	0	0	0	0	23.9361	1.29	5.45	1.77	21	69	0	0	1.36
0	77	1	0	0	0	20.202	1.36	4.67	2.01	21	52	0	0	0.35625
0	63	0	0	0	0	19.8347	1.12	3.53	0.98	21	50	0	0	0.775
0	71	0	0	0	0	28.7087	1.01	3.94	0.82	21	50	0	0	0.86
1	58	1	1	0	0	22.3863	1.14	4.95	0.41	21	32	0	0	1.66364
0	72	0	0	0	0	22.8624	1.3	6.21	1.41	21	53	0	0	0.42
0	88	1	0	0	0	21.9713	0.97	4.01	1.16	21	107	0	0	4.55556
1	84	0	0	0	0	20.2512	1.06	4.13	1.58	21	61	1	0	2.2
0	66	0	0	0	0	20.83	1.15	4.28	0.77	21	99	0	0	2.7675
0	62	0	0	0	0	23.4375	1.19	3.59	1.1	21	55	0	0	1.04
0	51	0	0	0	0	20.4369	1.13	4.25	0.8	21	47	0	0	7.56
0	68	0	0	0	0	22.5466	0.85	4.7	0.78	21	71	0	0	3
0	80	0	0	0	0	36.9822	1.14	5.71	0.95	21	77	0	0	1.01423
1	94	0	0	0	0	19.052	0.95	3.92	1.24	21	52	0	0	0.790909
0	61	0	0	0	0	17.9125	1.17	4.31	1.74	21	40	0	0	0.638571
1	74	0	0	0	0	17.2221	1.22	4.74	0.67	21	64	0	0	1.05714
1	51	0	0	0	0	27.6371	0.86	3.68	0.75	21	55	0	0	1.815
0	64	0	0	0	0	22.0386	1.07	3.97	1.71	21	61	0	0	1.69091
0	67	1	0	1	0	27.3438	1.15	3.42	1.43	21	55	0	0	0.912
0	74	0	0	0	0	26.6667	0.86	5.25	2.24	21	73	0	0	3.09486
0	80	0	0	0	0	28.3085	0.93	4.51	0.96	21	71	0	0	0.757895
0	54	0	0	0	0	31.1951	1.04	5.42	0.68	21	58	0	0	2
0	70	0	0	0	0	22.2222	1.23	4.25	1.17	21	69	0	0	0.946154
1	62	0	0	0	0	24.0569	0.95	3.38	0.55	21	98	1	1	8.5
1	66	0	0	0	0	20.6288	1.28	3.73	0.8	21	47	0	0	2.14516
1	51	0	0	0	0	23.4375	1	5.53	3.39	21	72	0	1	0
1	61	0	0	0	0	21.2585	1.56	4.73	0.79	21	76	0	0	6.05556
0	64	0	0	0	0	21.9438	0.87	3.63	1.62	21	64	0	0	2.86818
0	65	0	0	0	0	23.7954	0.85	3.17	0.85	21	55	0	0	0.888889
0	77	0	0	0	0	23.6617	1.2	6.77	1.45	21	80	0	0	0.736364
0	93	1	0	0	0	17.5781	0.98	3.37	1.76	21	91	0	0	1.16923
1	64	0	0	0	0	17.2757	0.86	4.07	2.83	21	37	0	0	2.6
1	58	0	0	0	0	20.0692	0.99	4.52	0.97	21	34	0	0	1.86667
1	62	0	0	0	0	25.0499	1.06	4	1.91	21	56	0	1	3.77143
0	52	0	0	0	0	31.25	0.77	3.64	0.65	21	59	0	0	3.625
0	64	0	0	0	0	16.8962	0.82	4.96	0.9	21	69	0	0	8.46667
0	54	0	1	0	0	18.734	0.91	4.16	1.78	21	41	0	0	2.35
0	50	0	0	0	0	25.3906	1.11	4.01	1.03	21	42	0	0	1.9
0	54	0	0	0	0	24.8391	1.19	5.01	1.22	21	58	0	0	4.11111
1	62	0	0	0	0	27.5482	0.59	4.69	1.44	21	81	0	0	8.96
0	82	1	0	0	0	22.2222	0.96	4.15	0.69	21	48	0	0	0.744444
0	68	0	0	0	0	27.3438	1.01	5.42	1.75	21	42	0	0	1.5
1	78	0	0	0	0	19.4643	1.19	3.02	1.76	21	64	0	0	1.278
1	75	0	0	0	0	20.0617	1.16	3.45	0.77	21	61	0	0	1.47273
0	88	0	0	0	0	16.8059	0.86	4.74	1.18	21	34	0	0	5.67
1	72	0	0	0	0	21.2585	0.94	4.2	0.99	21	81	0	0	2.1
1	61	0	0	0	0	22.9854	1.15	4.01	1.1	21	50	1	0	12.2582
0	84	0	0	0	0	24.0346	1.13	4.16	1.17	21	95	0	0	2.66
1	80	0	0	0	0	25.8894	1.15	5.87	2.86	21	49	0	0	0.311538
0	68	0	0	0	0	22.0548	0.97	6.14	1.25	21	54	0	0	2.275
0	53	0	0	0	0	26.2696	0.87	2.42	0.47	21	59	0	0	1.89642
0	75	1	0	0	0	15.2587	1.09	5.26	2.1	21	69	0	0	5.12
0	70	0	0	0	0	27.6888	1.14	3.82	0.8	21	66	0	0	0.75
1	61	0	0	0	0	25.9516	1.07	5.51	1.35	21	46	1	1	2.33602
0	52	0	0	0	0	25.3906	1.08	5.89	0.98	21	60	0	0	1.17692
0	86	0	0	0	0	27.4495	0.78	4.91	1.47	21	54	0	0	2.03141
0	77	1	0	0	0	28.3498	1.29	5.34	1.01	21	55	0	0	1.15328
0	54	1	0	0	0	29.9527	1.13	5.06	1.34	21	56	0	0	2.11765
0	74	0	1	0	0	21.4918	0.97	4.63	1.14	21	58	0	0	0.569231
1	63	0	0	0	0	27.6817	1.19	4.99	1.23	21	60	1	0	1.2963
0	86	0	0	0	0	26.8562	0.93	2.44	0.78	21	51	0	0	3.1875
0	55	0	0	0	0	19.5312	1.04	5.17	1.5	21	66	0	0	0.4
1	87	0	0	0	0	20.202	1.2	4.53	1.66	21	43	0	0	2.66
0	70	0	0	0	0	25.0773	1.16	5.8	1.85	21	53	0	0	7.15556
0	67	0	0	0	0	23.4375	1	5.1	1.42	21	40	0	0	0.422727
0	55	0	0	0	0	22.4444	1.3	2.53	0.73	21	76	0	0	2.91818
0	79	1	1	0	0	27.0389	1.16	5.15	1.5	21	60	0	0	2.33333
1	63	0	0	0	0	23.3107	1.05	3.64	1.97	21	69	0	0	2.52
0	57	0	0	0	0	25.3906	1.18	4.18	2.02	21	67	0	0	1.39782
0	89	0	0	0	0	17.9426	0.8	4.3	0.84	21	64	0	0	12.9
0	84	1	0	0	0	24.4444	1.19	5.96	1.34	21	67	0	0	1.34737
0	61	0	0	0	0	21.2028	1.15	3.71	1.2	21	64	0	0	1.0722
0	79	0	0	0	0	24.974	1.13	4.34	0.79	21	52	0	0	1.89412
0	67	1	0	0	0	25.3906	1.03	4.16	1.79	21	48	0	0	2
0	68	0	0	0	0	18.9005	0.97	2.97	1.57	21	72	0	0	1.58444
1	66	0	0	0	0	21.2245	1.33	4.56	2.13	21	61	1	1	0.773333
0	80	0	0	0	0	25	1.22	4.69	0.81	21	48	0	0	2.76923
0	51	0	0	0	0	26.495	1.25	5.46	2.57	21	47	0	0	1.69
1	80	0	0	0	0	23.6614	1.12	3.66	0.9	21	64	1	1	4.2136
1	64	0	0	0	0	23.4375	1.11	4.18	1.26	21	57	0	0	0.98
0	60	0	0	0	0	21.436	1.07	3.99	0.59	21	48	0	0	5.5125
0	85	0	0	0	0	28.1654	1.18	4.68	1.55	21	72	0	0	2.7
0	51	0	0	0	0	28.8415	0.98	3.36	1.16	21	76	0	0	1.65625
0	87	0	0	0	0	18.7305	1.08	4.47	1.1	21	77	0	0	3.4
0	65	0	1	0	0	27.4298	1.02	4.07	1.15	21	63	0	0	0.693
0	54	0	0	0	0	29.1363	0.86	3.74	1.28	21	42	0	0	4
1	59	0	0	0	0	26.6299	1.21	3.53	0.94	21	73	1	1	3.57333
1	51	0	0	0	0	22.4913	1.22	7.15	1.62	21	38	1	0	2
0	82	0	0	0	0	23.7046	0.92	4.12	0.92	21	81	0	0	2.84408
0	85	0	0	0	0	23.1111	1.24	2.43	0.81	22	80	0	0	13.5642
0	86	0	0	0	0	22.8928	1.2	3.13	0.32	22	86	0	0	7.70909
0	71	0	0	0	0	24.4444	0.75	3.84	1.28	22	72	0	0	2.72727
0	69	0	0	0	0	25.3902	1.37	4.96	1.1	22	97	0	0	2.71304
1	57	0	0	0	0	23.6713	0.84	5.27	1.02	22	59	0	0	5.13333
0	74	0	0	0	0	24.974	1.1	4.02	0.32	22	67	0	0	7.96154
1	81	0	0	0	0	18.3655	0.41	4.73	1.12	22	53	0	0	13.8658
1	73	1	0	0	0	19.4674	1.01	3.63	0.41	22	52	0	0	4.13333
0	72	0	0	0	0	21.2191	0.97	4.41	1.37	22	75	0	0	3.05
1	65	0	0	0	0	24.2215	1.23	3.68	1.8	22	60	0	0	1.275
1	85	0	0	0	0	22.0386	0.96	3.33	0.51	22	75	0	0	1.21429
0	66	0	0	0	0	25.3906	0.98	5.71	0.19	22	53	0	0	1.1
0	79	0	0	0	0	29.2969	1.22	3.4	0.68	22	60	0	0	3.41818
0	76	1	1	1	0	28.8889	1.36	4.36	0.69	22	66	0	0	1.16667
0	81	1	0	1	0	24.6479	0.95	4.9	2.08	22	43	0	0	3.48
0	73	0	0	0	0	24.4444	1.2	4.3	0.95	22	93	0	0	5.47059
0	71	0	0	0	0	23.4375	1.04	3.46	1.64	22	65	0	0	6.9
1	53	0	0	0	0	26.8923	1.06	2.66	1.05	22	69	1	0	3.462
1	86	0	0	0	0	20.7008	0.98	4.3	1.93	22	58	0	0	1.37143
0	69	1	0	0	0	21.6441	0.93	4.14	0.86	22	86	0	0	3.13846
0	53	0	0	0	0	21.6413	0.97	4.1	0.83	22	90	0	0	1.76667
0	67	0	0	0	0	23.1327	1.87	4.65	5.74	22	79	0	0	4.8
1	82	1	0	0	0	21.6049	1.24	3.95	1.09	22	59	0	0	4.725
1	62	0	0	0	0	19.0311	0.91	3.67	1.06	22	59	0	0	1.96
0	70	1	1	0	0	24.7888	1.22	3.46	0.5	22	44	0	0	0.369231
0	85	1	0	1	0	18.7305	1	3.7	0.56	22	102	0	0	3.91111
0	76	0	0	0	0	26.6667	1.13	3.58	1.44	22	63	0	0	0.245455
0	77	1	1	0	0	25.3906	0.88	4.63	0.67	22	42	0	0	1.28
0	66	0	0	0	0	22.8624	1.03	4.37	1.19	22	54	0	0	1.15714
1	82	1	0	0	0	16.5289	1.19	4.61	1.3	22	38	0	0	0.85
0	54	0	0	0	0	27.3438	1.06	3.83	0.97	22	58	0	0	0.783333
0	77	0	0	0	0	19.276	1.03	4.03	0.87	22	77	0	0	0.57
0	85	0	0	0	0	19.9792	1.03	3.58	0.87	22	79	0	0	7.8
1	61	0	0	0	0	27.6817	1.16	3.55	1.45	22	49	1	1	3.82128
0	82	1	0	0	0	24.5476	1.43	7.96	2.05	22	73	0	0	0.95
0	56	0	0	0	0	25.721	1.23	3.72	1.69	22	65	0	0	5.0904
1	86	0	0	0	0	21.5369	1.03	3.95	1.75	22	49	0	0	3.51429
1	83	0	0	0	0	17.782	1.45	4.83	1.82	22	38	0	0	0.942857
0	78	0	0	0	0	22.3288	1.09	5.18	1.25	22	41	0	0	0.741176
1	71	0	0	0	0	22.0386	0.95	4.5	0.81	22	40	0	0	3.645
1	52	0	0	0	0	28.7197	0.95	4.07	0.66	22	64	0	0	3.675
0	83	0	0	0	0	22.0741	1.1	3.37	0.74	22	64	0	0	2.2125
0	65	0	0	0	0	21.2585	0.98	3.58	0.67	22	60	0	0	1.05714
0	56	0	0	0	0	26.7094	1.14	6.04	1.49	22	79	0	0	1.25
0	80	1	0	0	0	31.5018	0.89	5.97	3.23	22	47	0	0	3.4
0	69	0	0	0	0	27.3438	1.06	5.29	1.25	22	51	0	0	1.85
0	69	0	0	0	0	26.2292	1.15	5.48	1.29	22	63	0	0	1.74222
0	58	0	0	0	0	22.0386	1.13	3.69	0.73	22	49	0	0	10.3833
0	55	0	0	0	0	23.4375	1.05	6	0.8	22	76	0	0	1.8
0	75	0	0	0	0	22.0317	1.19	4.32	3.71	22	85	0	0	0.666667
0	72	1	0	0	0	26.6667	1.03	4.76	0.84	22	67	0	0	9.73636
0	59	0	0	0	0	22.8624	0.96	3.6	0.61	22	61	0	0	4.09231
0	59	0	0	0	0	18.026	1	3.48	1.57	22	68	0	0	2.22857
0	72	0	0	0	0	20.3125	0.88	3.56	0.89	22	69	0	0	2.16667
0	84	1	0	0	0	24.0346	0.99	3.94	0.56	22	49	0	0	2.58077
0	75	0	0	0	0	20.5118	1.05	6.16	1.48	22	46	0	0	2.12009
0	60	0	0	0	0	24.1085	1.02	3	0.85	22	64	0	0	1.26667
0	55	0	0	0	0	21.7868	1.2	2.98	0.47	22	40	0	0	7.93333
0	66	0	0	0	0	22.2222	0.91	5.55	0.7	22	59	0	0	1.96154
0	85	0	0	0	0	19.09	1.07	5.92	1.08	22	80	0	0	3.24187
1	60	1	1	0	0	27.0491	1.21	4.36	1.32	22	59	0	0	1.15226
1	51	0	0	0	0	25.3134	1.13	6.18	0.94	22	49	0	0	1.45641
0	76	0	0	0	0	19.025	1.3	5.6	1.32	22	75	0	0	1.6
0	69	0	1	0	0	18.1787	1.47	5.42	7.19	22	63	0	0	4.13233
0	52	0	0	0	0	25.3114	0.94	3.98	3.13	22	58	0	0	1.74545
0	72	0	0	0	0	29.1363	1.05	5.13	0.8	22	75	0	0	4.06667
0	83	0	0	0	0	16.221	0.99	5.32	2.92	22	51	0	0	1.55556
1	53	0	0	0	0	23.1233	0.8	5.14	1	22	58	0	0	2.17159
1	52	0	0	0	0	20.5499	0.93	4.19	1.07	22	105	0	0	5.6
1	50	0	0	0	0	26.964	1.08	4.07	0.74	22	50	1	1	0.511765
1	77	0	0	0	0	23.1834	1	3.37	0.86	22	66	0	0	2.83294
1	74	1	0	0	0	24.4698	1.19	2.37	0.85	22	45	0	1	1.6
0	70	0	0	0	0	24.6548	0.85	4.24	0.85	22	60	0	0	4.48
0	62	0	0	0	0	21.7796	1.12	4.15	0.52	22	48	0	0	0.955556
0	58	0	0	0	0	25.8942	1.22	5.13	2.26	22	51	0	0	1.25455
1	65	0	0	0	0	29.0318	1.06	3.96	0.97	22	47	0	0	1.5
1	55	0	0	0	0	25.7117	1.08	3.73	0.86	22	70	1	0	1.98947
0	75	0	0	0	0	26.1593	1.31	4.85	1.18	22	97	0	0	0.7
0	65	1	1	0	0	26.6395	1.63	5	0.9	22	65	0	0	1.35925
0	51	0	0	0	0	26.0375	0.81	4.56	0.7	22	56	0	0	1.56667
1	67	0	0	0	0	24.2215	1.2	4.28	0.8	22	130	0	0	11.76
0	71	0	0	0	0	24.4444	1.11	6	1.62	22	63	0	0	1.2
0	82	0	0	0	0	20.1659	0.96	4.87	1.57	22	78	0	0	4.2
0	70	0	0	0	0	20.3954	1.29	3.98	0.83	22	50	0	0	1.44
0	85	0	0	0	0	17.7778	1.11	3.41	1.28	22	64	0	0	0.955556
0	73	0	0	0	0	21.9354	0.87	5.11	1	22	57	0	0	2.26923
0	53	0	0	0	0	17.3054	1.05	3.43	1.15	22	65	0	0	1.23077
0	56	0	0	0	0	24.8016	1.04	5.01	1.02	22	50	0	0	3.52
0	68	1	0	0	0	19.5312	0.87	4.38	0.77	22	47	0	0	2.84
1	65	0	0	0	0	26.1224	0.84	4.82	0.76	22	50	0	1	13.75
0	82	0	0	0	0	21.926	0.88	4.53	1.68	22	79	0	0	1.38016
0	62	0	0	0	0	20.8117	1.45	6.05	0.74	22	138	0	0	2.45833
0	74	0	0	0	0	21.7195	1.09	3.09	2.42	22	44	0	0	1.3
0	56	0	0	0	0	17.9089	0.84	3.76	0.93	22	38	0	0	2.35294
1	64	0	0	0	0	25.7117	1.24	5.34	1.37	22	81	0	0	4.28571
0	71	1	1	0	0	20.0729	1.32	5.72	3.03	22	45	0	0	3.75
0	62	0	0	0	0	32.3939	1.06	5.83	1.02	22	91	0	0	3.31429
0	74	0	0	0	0	24.974	1.29	4.55	1.27	22	74	0	0	3.42
1	70	0	0	0	0	24.8016	0.94	3.83	1	22	83	0	0	4.5625
0	75	0	0	0	0	22.4609	2.14	1.6	1.03	22	43	0	0	1.06154
1	87	0	0	0	0	19.0934	1.3	2.86	2.13	22	78	0	0	4.34775
0	59	0	0	0	0	24.974	1.25	4.02	0.97	22	56	0	0	2.33333
1	72	0	0	0	0	26.6978	1.21	4.81	1.45	23	63	0	1	0.536477
0	63	0	0	0	0	22.0079	0.51	4.78	2.12	23	96	0	0	24.84
0	66	0	0	0	0	18.0802	1.28	5.12	1.66	23	68	0	0	4.16441
0	72	1	0	0	0	22.7999	0.63	4.68	3.36	23	62	0	0	8.42564
1	84	1	1	0	0	21.3039	0.75	5.06	0.96	23	62	0	0	4.08889
1	74	0	0	0	0	19.487	0.94	4.03	1.85	23	58	0	0	6
0	75	0	0	0	0	27.8852	0.96	3.94	1.8	23	62	0	0	2.15294
0	52	0	0	0	0	22.706	0.89	3.53	0.79	23	59	0	0	2.31429
0	83	0	0	0	0	27.3438	1.43	3.02	0.52	23	54	0	0	13.0935
0	68	0	0	0	0	23.4375	1.16	4.13	0.71	23	76	0	0	0.86
0	64	0	0	0	0	23.4788	0.88	3.28	0.43	23	49	0	0	0.975
0	53	0	0	0	0	21.2306	1.01	3.24	1.03	23	80	0	0	1
0	79	0	0	0	0	22.6003	1.14	3.61	0.67	23	91	0	0	4.08489
0	64	0	0	0	0	23.2335	0.82	3.26	1.29	23	65	0	0	4.71111
0	62	0	0	0	0	24.974	1.35	6.1	1.41	23	55	0	0	2.08
0	64	0	0	0	0	29.5159	1.12	4.08	1.98	23	83	0	0	4.28324
0	52	0	0	0	0	20.4294	0.88	3.83	1.09	23	81	0	0	1.17647
0	65	0	0	0	0	27.0552	0.99	3.57	0.59	23	65	0	0	1.22222
1	66	0	0	0	0	22.4913	1.27	3.62	1.54	23	53	0	0	2.80715
1	72	0	0	0	0	21.9671	0.93	4.53	1.36	23	60	0	0	5.14286
1	66	0	0	0	0	20.7612	1.09	4.49	0.96	23	45	1	0	1.48571
0	85	1	0	1	0	23.0542	1.33	5.59	0.75	23	63	0	0	1.93333
1	91	0	0	1	0	18.4471	0.96	4.28	0.79	23	73	0	0	5.48625
0	56	0	0	0	0	23.4375	1.04	4.7	1.25	23	60	0	0	2.23158
0	61	0	0	0	0	28.0404	0.88	5.72	1.5	23	78	0	0	2.13333
0	63	0	0	0	0	21.4844	1.29	4.47	0.78	23	67	0	0	0.866667
1	58	1	1	0	0	28.6851	1.03	4.76	0.52	23	55	0	0	1.725
1	85	1	0	0	0	21.9671	0.61	3.99	0.96	23	74	0	0	4.98
1	66	0	0	0	0	30.0712	1.07	2.82	0.72	23	123	0	0	8.94382
0	62	0	0	0	0	22.2656	1.16	3.23	1.12	23	72	0	0	0.55
0	60	1	0	0	0	20.8117	1.14	3.57	0.62	23	81	0	0	5.6
1	83	0	0	0	0	16.2712	0.44	4.48	0.6	23	55	0	0	14.1222
1	79	1	0	0	0	18.8922	0.96	3.35	0.98	23	51	0	0	0
0	84	0	0	0	0	15.3368	1.04	3.39	0.42	23	62	0	0	4.03887
1	67	1	1	0	0	26.7075	0.98	3.76	0.96	23	80	0	0	2.68333
1	61	0	0	0	0	24.2215	1.48	4.71	0.49	23	84	1	0	4.05625
0	54	0	0	0	0	25.3783	0.88	3.76	0.75	23	79	0	0	2.3
1	65	0	0	0	0	28.6851	1.04	5.04	0.83	23	48	0	0	1.32
0	74	0	0	0	0	21.4844	1.19	4.42	0.73	23	81	0	0	1.57
0	60	0	0	0	0	25.9829	1.1	4.03	0.64	23	58	0	0	1.03333
0	62	0	0	0	0	27.5998	1.23	4.85	0.68	23	42	0	0	0.820101
0	62	0	0	0	0	24.5243	0.76	4.6	1.89	23	69	0	0	2.92308
0	59	0	0	0	0	19.9792	0.96	4.51	0.51	23	120	0	0	6.68889
0	82	0	0	0	0	21.3358	0.92	3.33	0.5	23	60	0	0	3.83929
0	81	0	0	0	0	24.974	1	3.75	0.84	23	75	0	0	1.74545
0	64	0	0	0	0	18.4416	0.95	4.35	0.95	23	83	0	0	1.30909
1	67	0	0	0	0	19.721	0.96	4.19	1.09	23	46	0	0	1.30909
0	72	1	0	0	0	27.3438	1.12	4.32	1.75	23	53	0	0	1.46154
0	83	1	0	0	0	22	1.37	2.31	1.15	23	61	0	0	1.71429
0	87	0	0	0	0	17.7778	1.17	3.82	0.62	23	69	0	0	0
1	59	0	0	0	0	15.5709	1.07	4.62	0.73	23	46	0	0	0.564706
1	62	0	0	0	0	21.9855	1.15	4.91	0.65	23	43	1	0	2.64706
0	55	0	0	0	0	25.3906	1.32	4.52	1.16	23	43	0	0	1.8
0	68	0	0	0	0	21.4844	1.01	3.25	0.81	23	59	0	0	3
1	83	1	0	0	0	20.7612	1.07	3.77	0.79	23	45	1	0	1.4
0	69	0	0	0	0	25.3906	0.83	3.49	0.58	23	50	0	0	7.61538
1	56	0	0	0	0	18.7456	1.06	5.24	1.08	23	47	0	0	4.27354
0	62	0	0	0	0	19.5717	1.08	4.76	1.29	23	46	0	0	0.50625
1	65	0	0	0	0	24.4898	1.23	3.61	0.45	23	72	0	0	2.22904
0	56	0	0	0	0	23.6244	1.15	3.32	0.89	23	76	0	0	1.2
1	66	0	0	0	0	24.2215	0.8	5.52	0.5	23	62	1	0	4.19118
1	56	0	0	0	0	27.6817	1.08	4.56	1.82	23	75	1	1	1.37143
1	73	0	0	0	0	21.4541	1.22	4.44	3.11	23	58	1	0	2.15385
0	64	0	0	0	0	19.313	1.22	4.35	0.79	23	73	0	0	0.14
0	50	0	0	0	0	22.0317	1.03	4.09	0.66	23	82	0	0	4.65
0	87	1	0	0	0	26.0375	1.12	4.64	1.36	23	76	0	0	1.8
0	63	0	0	0	0	24.974	1.12	4.31	0.42	23	69	0	0	1.44545
0	93	0	0	1	0	20.7756	0.74	4.64	0.8	23	50	0	0	3.45
1	56	0	0	0	0	23.6614	1.17	4.49	0.54	23	53	0	0	1.82857
0	70	0	0	0	0	21.9182	1.08	4.29	0.78	23	41	0	0	1.34615
0	83	0	0	0	0	18.6117	0.92	4.08	0.84	23	74	0	0	1.94377
0	51	0	0	0	0	31.25	1.13	3.72	2.15	23	72	0	0	0.630693
0	61	0	0	0	0	24.9271	1.06	3.85	0.46	23	51	0	0	0.646154
0	74	0	0	0	0	21.4031	1.12	3.47	0.55	23	45	0	0	2.57778
1	73	0	0	0	0	19.9535	1.32	6.2	2.62	23	53	0	0	0.687421
0	56	0	0	0	0	27.5482	0.79	3.15	0.75	23	54	0	0	2.18571
0	73	1	0	1	0	21.8115	1.5	5.63	2.25	23	58	0	0	0.707692
0	54	0	0	0	0	23.0469	1.6	4.58	1.02	23	46	0	0	1.33333
0	55	0	0	0	0	28.3039	1.57	4.61	0.94	23	74	0	0	0.546667
1	84	0	0	0	0	17.0993	1.09	4.66	1.88	23	55	0	0	2.04
0	75	0	0	0	0	26.0375	0.85	3.43	1	23	76	0	0	2.22
1	83	0	0	0	0	22.9069	1.08	5.34	0.92	23	41	0	0	0.811765
0	69	1	0	0	0	23.5646	1.08	4.85	0.95	23	53	0	0	2.025
0	92	0	0	0	0	16.4366	0.99	4.02	2.14	23	97	0	0	2.82857
1	87	0	0	0	0	19.052	1.25	3.12	0.36	23	80	0	0	2.34708
0	77	0	0	0	0	18.7305	1	3.66	0.71	23	73	0	0	0.646154
0	62	0	0	0	0	21.3243	0.62	3.18	1.7	23	68	0	0	2.24576
1	73	0	0	0	0	19.2672	1.09	4.86	2.43	23	96	0	0	2.53846
1	59	0	0	0	0	24.2363	1.18	4.82	1.02	23	54	1	0	0.809524
0	73	0	0	0	0	22.0317	1.08	2.4	0.51	23	78	0	0	4.125
0	55	0	0	0	0	22.6562	1.03	5.98	1.61	23	44	0	0	0.925
0	76	0	0	0	0	18.0181	0.67	3.93	0.8	23	84	0	0	3.66
0	85	0	0	0	0	21.8648	1.05	4.12	0.96	23	67	0	0	1.28125
1	62	0	0	0	0	24.4265	1.18	5.07	1.2	23	61	0	0	1.89
0	59	0	0	0	0	22.6779	0.89	2.54	0.8	23	61	0	0	3.07692
0	70	0	0	0	0	22.6204	1.32	5.05	1.44	23	44	0	0	1.02
1	64	1	0	0	0	26.5731	1.27	3.91	0.83	23	48	1	1	1.68571
1	67	0	0	0	0	25.0312	1.22	4.79	3.58	23	81	0	0	0.946541
0	80	0	0	0	0	18.5108	1.38	5.18	0.66	23	88	0	0	5.91429
1	83	0	0	0	0	21.486	1.3	4.52	1.3	23	68	0	0	0.652941
0	69	1	0	0	0	30.7279	1.16	4.55	3.34	23	64	0	0	2.4
1	65	0	0	0	0	22.7343	0.9	4.3	0.91	23	64	1	0	2.7
1	55	0	0	0	0	22	1.15	6.15	1.35	23	46	0	0	1.76923
0	62	0	0	0	0	31.2026	1.28	3.23	0.98	23	65	0	0	1.35471
0	82	0	0	0	0	24.4451	1.05	4.26	0.76	23	50	0	0	3.04167
1	73	0	0	0	0	21.2245	0.99	3.86	0.74	23	70	0	0	2.175
0	85	0	0	0	0	25.9695	0.98	4.01	1.7	23	65	0	0	2.24
0	53	0	0	0	0	26.5625	1.11	3.89	0.91	23	64	0	0	6.25
0	76	0	0	0	0	25.3906	0.98	3.56	1.1	23	65	0	0	0.604444
0	77	0	1	0	0	19.5312	1.2	5.32	2.03	23	46	0	0	0.76
1	62	0	0	0	0	21.144	1.13	4.57	1.03	23	79	1	1	12.1667
0	68	1	0	0	1	26.5625	0.98	4.34	1.23	23	42	0	0	2.6
0	90	1	0	0	0	21.6441	1.07	5.46	1.16	23	77	0	0	2.71429
0	79	0	0	0	0	23.7332	1	3.08	1.22	23	100	0	0	2.1
1	68	0	0	0	0	21.1073	0.84	4.28	0.51	23	52	0	0	3.49941
0	65	0	0	0	0	18.7351	0.58	3.41	3.62	24	67	0	0	6.73333
1	81	0	0	0	0	23.4375	0.49	4.01	3.02	24	62	0	0	5.79
0	73	1	0	0	0	24.2188	1.11	4.42	3.44	24	70	0	0	3.375
0	78	1	0	0	0	21.7555	0.5	4.48	4.46	24	81	0	0	3.22222
1	68	0	0	0	0	19.916	1.23	4.23	1.38	24	64	0	0	2.91
0	67	0	0	0	0	25	1.02	3.84	0.69	24	35	0	0	4.15
1	56	0	0	0	0	22.4913	0.83	4.48	0.79	24	50	1	0	1.78
0	80	1	0	0	0	35.1562	0.75	3.53	2.21	24	66	0	0	7.05455
1	54	0	0	0	0	25.3403	1.18	4.79	0.56	24	62	0	0	6.46667
0	81	0	0	0	0	24.0346	0.64	3.15	0.35	24	66	0	0	0
1	64	0	0	0	0	26.7339	1.07	5.71	0.87	24	72	0	0	0.914286
0	76	0	1	0	0	17.7778	1.22	2.69	0.43	24	88	0	0	14.9637
0	89	0	0	0	0	20.9442	1.03	5.77	1.15	24	56	0	0	3.2887
0	79	1	0	0	0	26.5625	0.72	5.85	0.84	24	36	0	0	2.92
1	83	1	0	0	0	22.0386	1.03	3.92	0.6	24	56	0	0	2.25
1	88	0	0	0	0	20.0692	1.16	4.49	1.03	24	46	0	0	9.22682
0	58	0	0	0	0	23.4375	1.07	2.96	0.73	24	76	0	0	2.02857
1	71	1	0	0	0	24.2215	0.88	5.7	2.21	24	63	1	0	2.345
0	59	0	0	0	0	24.1588	1.04	4.17	1.49	24	38	0	0	1.77273
0	68	0	0	0	0	23.2335	0.58	4.5	1.3	24	65	0	0	14.1
1	88	0	0	0	0	19.721	1.24	4.44	1.77	24	46	0	0	2.29412
0	61	0	0	0	0	16.6255	1.08	4.28	1.04	24	49	0	0	0.7
1	63	0	0	0	0	23.6614	1.25	2.22	0.92	24	60	1	0	2.975
0	73	1	0	0	0	23.5083	0.92	4.43	1.21	24	46	0	0	3.8
0	95	0	0	0	0	17.5781	0.99	3.81	0.73	24	55	0	0	4.63636
0	68	0	0	0	0	23.9224	1.31	4.52	1.29	24	62	0	0	1.96667
0	84	0	0	0	0	20.5457	1.1	3.59	0.66	24	66	0	0	3.6
0	90	0	0	0	0	17.6254	1.2	4.49	1.34	24	64	0	0	1.14706
1	92	0	0	0	0	27.8572	0.91	2.9	0.46	24	71	0	0	4
0	86	1	1	0	0	24.2734	0.73	3.66	1.71	24	86	0	0	3.3
0	52	0	0	0	0	27.0552	1.3	4.58	0.86	24	62	0	0	2.19333
1	68	1	1	0	0	25.8733	0.96	4.91	0.6	24	47	1	0	0.677778
0	71	0	0	0	0	20.3532	1.13	4.17	0.46	24	51	0	0	2.40867
1	65	0	0	0	0	25.6489	1.21	3.58	0.5	24	46	0	0	3.25
0	56	0	0	0	0	24.974	1.09	4.4	0.91	24	91	0	0	5.56218
0	69	0	0	0	0	20.4544	0.86	3.37	3.21	24	52	0	0	3.24706
1	67	0	0	0	0	21.4692	1.12	4.67	1.14	24	50	0	0	0
0	80	0	0	0	0	18.026	1.04	5.54	1.29	24	70	0	0	3.52
1	61	0	0	0	0	32.2144	1.03	4.65	0.76	24	47	0	0	2.98462
0	82	0	0	0	0	17.1148	0.93	3.55	0.76	24	49	0	0	2.73318
0	68	0	0	0	0	19.2618	0.78	4.42	0.57	24	63	0	0	2.7
0	60	0	0	0	0	18.6115	0.77	4.21	0.94	24	58	0	0	3.08
0	69	0	0	0	0	23.4375	0.84	4.44	0.55	24	44	0	0	0
0	74	0	0	0	0	22.8636	1.31	4.39	0.52	24	45	0	0	3.84
0	65	0	0	0	0	20.3125	1.13	4.85	2.93	24	61	0	0	2.2
0	61	0	0	0	0	19.8347	1.05	4.36	0.79	24	43	0	0	0.54
1	77	0	0	0	0	13.5208	1.07	5.22	0.98	24	50	0	0	3.04167
1	72	0	0	0	0	26.5731	0.9	4.17	1.4	24	58	1	1	2.2
0	65	0	0	0	0	24.974	0.99	4.75	0.5	24	57	0	0	3.92308
1	72	0	0	0	0	21.9713	1	3.31	0.69	24	28	1	0	0.566667
0	65	0	0	0	0	23.8751	0.59	3.69	1.01	24	74	0	0	6.8
1	71	0	0	0	0	22.4913	0.88	2.35	0.57	24	55	1	1	4.0467
0	76	0	0	0	0	20.5457	1.42	3.8	1.67	24	64	0	0	1.15556
0	65	0	0	0	0	22.6451	1.04	4.76	0.79	24	51	0	0	2.6
0	60	0	0	0	0	25.8689	1.15	4.47	1.03	24	52	0	0	1.15217
0	54	0	0	0	0	25.3906	0.99	3.25	0.81	24	42	0	0	2.64
1	53	0	0	0	0	23.6244	0.97	5.8	2.35	24	120	0	0	2.54116
0	79	0	0	0	0	19.6231	1.04	3.94	4.61	24	52	0	0	0.533333
0	85	0	0	0	0	22.5069	1.21	3.83	1.15	24	113	0	0	10.2562
0	86	0	0	0	0	18.3143	1.1	3.05	0.6	24	62	0	0	3.16
0	51	0	0	0	0	18.0125	1.03	4.37	0.76	24	62	0	0	2.2
0	65	0	0	0	0	24.0882	1.11	3.98	0.77	24	72	0	0	1.58824
1	53	0	0	0	0	25.5296	1.2	4.53	0.75	24	51	1	1	2.25455
0	56	0	0	0	0	20.8117	1	5.19	1.58	24	93	0	0	2.1375
0	83	0	0	0	0	19.5312	0.9	4.28	0.63	24	80	0	0	8
0	92	1	0	0	0	21.6413	1.16	5.41	1.25	24	72	0	0	5.23529
0	89	0	0	0	0	20.8117	0.84	4.44	0.71	24	75	0	0	3.15
0	78	0	0	0	0	18.2615	1.16	4.91	1.36	24	71	0	0	0.925
0	72	1	1	1	1	24.2188	1.12	5	0.92	24	71	0	0	4.62
0	67	1	0	0	0	28.125	1.04	3.97	2.66	24	62	0	0	2.11875
1	56	0	0	0	0	20.747	0.94	3.45	1.25	24	81	1	1	2.53333
0	80	0	0	0	0	16.0138	0.97	5.35	1.29	24	100	0	0	2
0	63	0	0	0	0	22.1893	0.79	6.29	1.41	24	66	0	0	1.8
0	96	0	0	0	0	25.4767	1.09	3.92	0.94	24	45	0	0	2.538
0	62	0	0	0	0	21.0303	1.16	4.45	2.81	24	73	0	0	1.63077
1	62	0	0	0	0	21.4497	1.14	4.71	3.38	24	56	1	0	1.32
0	53	0	0	0	0	23.4375	0.87	5.12	0.91	24	65	0	0	5.40909
0	67	0	0	0	0	24.6548	1.08	3.68	0.56	24	39	0	0	4.32
0	57	0	0	0	0	24.1672	1.17	4.54	0.59	24	62	0	0	3.81818
0	66	0	0	0	0	23.1247	0.95	4.34	0.95	24	104	0	0	3.4375
0	65	0	0	0	0	26.1719	1.3	4.47	1.16	24	64	0	0	1.08462
0	65	0	0	0	0	21.8245	0.9	4.61	0.58	24	47	0	0	3.25714
1	58	0	0	0	0	23.6735	1.19	4.06	2.1	24	43	1	0	0.989474
0	72	0	0	0	0	18.7305	1.34	5.68	1.11	24	91	0	0	0.271429
0	55	0	0	0	0	21.7555	1.19	5.09	1.3	24	61	0	0	0.7
0	65	0	0	0	0	20.4305	1.27	4.95	0.94	24	61	0	0	0.857143
1	56	1	0	0	0	25.9516	1.02	3.91	0.66	24	44	1	0	1.14706
0	64	0	0	0	0	23.4375	1.01	2.83	0.83	24	126	0	0	1.55
0	64	0	0	0	0	24	1.24	5.54	1.53	24	51	0	0	7.0565
0	67	1	0	0	0	29.7778	0.96	4.74	1.13	24	80	0	0	2.38462
0	67	0	0	0	0	18.5901	1.19	4.53	1.4	24	80	0	0	2.33333
1	71	0	0	0	0	22.008	1.12	3.87	1.34	24	56	0	0	1.84615
1	94	0	0	0	0	19.487	0.97	4.26	1.11	24	47	0	0	2.025
0	74	0	0	0	0	23.7812	0.99	2.58	0.74	24	81	0	0	3.26667
0	82	1	0	1	0	24.0977	1.01	3.81	0.66	24	83	0	0	2.6647
1	51	0	0	0	0	21.2585	1.27	3.67	2.71	24	50	0	0	0.96
1	75	1	0	0	0	27.6361	1.23	3.71	1.16	24	71	0	0	3.12308
0	92	1	0	0	0	20	0.97	2.57	0.68	24	49	0	0	16.125
0	78	0	0	0	0	28.8883	1	3.77	0.89	24	86	0	0	1.1
1	77	0	0	0	0	22.7732	0.74	4.06	1.28	24	60	0	0	3.1
0	81	0	0	0	0	19.5312	0.7	4.26	0.74	24	66	0	0	3.72
0	86	0	0	0	0	20.7085	0.96	4.46	1.06	24	67	0	0	4.6875
0	62	0	0	0	0	25.7117	1.08	2.75	1.49	24	64	0	0	3.62547
0	81	1	0	0	0	19.2277	1.18	3.98	1.36	24	75	0	0	3.01875
1	58	0	0	0	0	29.3878	0.99	4.72	1.92	24	101	0	0	9.5
1	66	0	0	0	0	28.6851	0.75	2.74	0.5	25	33	0	0	2.1375
0	51	0	0	0	0	23.0518	1.37	4.51	4.34	25	63	0	0	0.864
0	60	0	0	0	0	28.0404	0.98	3.68	0.84	25	69	0	0	5.28378
0	63	0	0	0	0	17.0673	0.81	3.59	4.67	25	60	0	0	13
0	75	0	0	0	0	23.4375	1.06	5.29	1.13	25	55	0	0	2.97482
0	80	0	0	0	0	21.436	1.47	4.88	1.24	25	56	0	0	0.46
0	84	1	0	0	0	26.6667	1.04	4.46	1.86	25	78	0	0	0.763636
0	87	0	0	0	0	20.9223	0.54	4.5	2.5	25	66	0	0	3.36667
0	80	0	0	0	0	24	0.92	5.64	1.72	25	81	0	0	2.17857
0	62	0	0	0	0	29.2969	1.08	4.36	0.81	25	65	0	0	3.87692
0	58	0	0	0	0	26.3465	1.39	3.09	0.58	25	55	0	0	7.44545
0	64	0	0	0	0	21.7784	0.88	3.64	1.32	25	94	0	0	4.9
0	63	0	0	0	0	27.196	1	4.07	1.12	25	37	0	0	0.95
0	94	0	0	0	0	21.1651	0.76	4.85	1.33	25	74	0	0	1.01847
0	68	0	0	0	0	21.4844	0.9	3.3	0.66	25	61	0	0	6.85714
0	62	0	0	0	0	22.0371	1.04	5.5	1.33	25	51	0	0	1.47796
0	53	0	0	0	0	28.4618	0.96	3.94	1.42	25	62	0	0	2.2875
0	67	0	0	0	0	17.2248	0.89	3.99	1.49	25	61	0	0	3.56
1	67	0	0	0	0	25.5102	0.99	4.98	4.31	25	66	0	0	2.73077
0	66	0	0	0	0	22.0317	1.11	3.86	0.84	25	88	0	0	1.52941
0	68	1	0	0	0	19.0677	0.96	3	0.91	25	76	0	0	4.62857
0	86	1	1	0	0	17.5968	1.33	4.62	0.31	25	36	0	0	4.25714
0	70	1	0	0	0	28.764	0.93	2.84	0.7	25	65	0	0	2.79167
1	54	0	0	0	0	20.7612	1.19	5.23	1.38	25	45	1	1	0.434783
1	58	0	0	0	0	24.2538	1.17	5.26	1.12	25	68	0	0	5.38182
0	57	0	0	0	0	25.3906	1	3.29	1.23	25	57	0	0	4.28571
0	51	0	0	0	0	25.4836	1.08	3.93	1.39	25	45	0	0	1.46875
0	83	0	0	0	0	26.5127	1.12	4.75	3.73	25	61	0	0	0.866667
0	59	0	0	0	0	25.0995	1.19	3.28	0.78	25	47	0	0	1.10769
1	50	0	0	0	0	25.2493	0.61	3.56	1.5	25	93	0	0	4.58722
1	67	0	0	0	0	25.4028	0.78	6.79	3.13	25	51	1	0	3.16364
0	65	0	0	0	0	25.502	1.18	4.1	0.8	25	50	0	0	6.3875
1	62	0	0	0	0	21.2585	1.13	4.35	1.88	25	53	0	0	4.8
0	69	0	0	0	0	17.4414	0.89	3.67	0.53	25	73	0	0	0.792857
1	66	1	0	0	0	20.7612	1.11	3.91	1.77	25	43	0	0	1.96154
0	55	0	0	0	0	23.4375	1.06	3.83	1.2	25	72	0	0	0.68
0	60	0	0	0	0	22.2222	1.2	5.09	1.11	25	56	0	0	1.11441
1	62	0	0	0	0	24.2215	1.16	3.93	0.69	25	57	1	0	3.25714
0	87	0	0	0	0	17.7778	1.07	2.82	0.81	25	52	0	0	8.8155
1	62	0	0	0	0	21.4844	1.11	3.43	0.86	25	68	1	0	1.64579
1	55	0	0	0	0	28.3163	0.73	5.15	1.28	25	48	0	0	2.95
0	62	0	0	0	0	22.6187	0.98	6.14	1.95	25	43	0	0	1.84525
0	83	0	1	0	0	19.052	0.68	5.11	1.88	25	51	0	0	5.03077
1	85	0	0	0	0	20.202	0.7	3.07	1.17	25	95	0	0	1.62
1	50	0	0	0	0	26.032	1.08	4	1.64	25	59	0	0	0.9
0	79	0	0	0	0	22.2153	1.04	4.13	0.41	25	55	0	0	8.13333
0	89	0	0	0	0	17.7778	1.3	3.92	0.59	25	50	0	0	2.22727
0	55	0	0	0	0	26.8923	1.01	4	0.71	25	37	0	0	1.44
1	50	0	0	0	0	21.0498	1.11	4.75	0.83	25	37	0	0	5.25
0	52	0	0	0	0	21.0364	0.73	3.95	0.96	25	40	0	0	16.9808
0	57	1	0	0	0	20.3738	1.08	4.16	1.2	25	71	0	0	0.995455
0	68	0	0	0	0	25.3906	1.08	4.05	0.9	25	56	0	0	5.5125
0	74	0	0	0	0	19.044	0.95	3.24	1.02	25	77	0	0	3.73333
0	66	1	0	0	0	22.0317	1.01	3.82	1.63	25	73	0	0	1.79375
1	68	0	0	0	0	19.1001	0.88	3.75	0.97	25	77	0	0	7.46667
1	83	0	0	0	0	22.0853	1.12	5.44	1.62	25	47	0	0	3.8025
1	52	0	0	0	0	22.4913	1.28	4.28	1.08	25	43	1	1	0.4375
0	61	0	0	0	0	21.2432	1.2	3.64	0.55	25	53	0	0	1.41333
0	71	0	0	0	0	18.3655	0.87	4.78	1.82	25	38	0	0	2.66667
1	73	0	0	0	0	19.5312	0.92	2.66	0.67	25	60	0	0	0.9
1	55	0	0	0	0	30.2734	0.93	3.38	0.72	25	56	0	1	5.84
0	64	0	0	0	0	21.2306	1.36	3.81	1.08	25	78	0	0	1.23158
0	59	0	0	0	0	20.4356	1.07	4.31	0.88	25	52	0	0	1.92
0	68	0	0	0	0	20.5457	0.95	3.93	0.95	25	105	0	0	1.35789
0	63	0	0	0	0	22.2222	0.91	4.11	1.56	25	81	0	0	3.13333
0	77	0	0	0	0	23.2449	1.21	3.6	0.54	25	59	0	0	1.62353
0	78	0	0	0	0	20.8117	1.36	4.23	1.15	25	82	0	0	1.71
0	69	0	0	0	0	25.3906	1.17	3.18	0.87	25	32	0	0	2.16
0	83	1	0	0	0	17.9315	0.8	3.29	0.6	25	65	0	0	3.375
0	74	0	0	0	0	24.0346	1.11	3.55	1.4	25	97	0	0	1.2
0	69	1	0	0	0	22.1139	0.81	4.84	0.37	25	34	0	0	4.62222
1	68	0	0	0	0	22.0386	1.34	4.82	0.43	25	76	0	0	4.3125
0	73	0	0	0	0	23.4952	1.24	4.25	0.84	25	58	0	0	2.30769
1	66	0	0	0	0	23.4375	0.7	3.32	0.86	25	62	0	0	3.72
0	83	1	0	0	0	23.7687	1.17	4.78	0.8	25	64	0	0	3.33333
0	57	0	0	0	0	21.0828	1.16	4.47	2.25	25	56	0	0	2.05
0	65	0	0	0	0	24.3751	1.36	5.82	0.92	25	52	0	0	3.78
1	69	1	1	0	0	25.3906	1.61	4.84	1.85	25	58	0	0	5.91654
0	57	0	0	0	0	26.4474	1.21	6.55	1.83	25	61	0	0	1.2
0	61	0	0	0	0	27.0552	0.61	3.11	0.47	25	75	0	0	1.8
1	65	0	0	0	0	22.9962	1.14	4.3	1.26	25	42	0	0	1.17778
1	56	0	0	0	0	23.3076	1.11	2.72	1.11	25	140	1	1	3.71429
0	71	0	0	0	0	23.0469	1	3.99	1.06	25	94	0	0	2.28
0	85	0	0	0	0	21.0058	1.04	4.53	0.64	25	62	0	0	1.34545
0	54	0	0	0	0	22.6085	1.14	3.42	0.56	25	73	0	0	1.41358
0	70	0	0	0	0	33.2031	1.22	3.24	0.71	25	62	1	0	3.21429
0	68	0	0	0	0	29.1749	1.27	3.84	1.77	25	69	0	0	1.46667
0	52	0	0	0	0	22.2347	1.23	3.69	0.59	25	66	0	0	6.4
1	72	0	0	0	0	20.2812	0.75	4.46	0.74	25	69	0	0	2.8125
0	62	0	0	0	0	20.4082	1.21	4.25	1.69	25	79	0	0	9.9
1	72	0	0	0	0	17.9931	1.11	3.69	2.88	26	46	0	0	1.6
1	68	0	0	0	0	24.3375	0.91	5.63	0.91	26	40	0	0	21.6943
0	78	0	0	0	0	17.861	1.45	5.63	0.85	26	51	0	0	0.328216
0	73	0	0	0	0	20.9572	1.01	3.32	0.39	26	60	0	0	3.94286
0	73	1	0	0	0	19.2234	1	2.5	0.54	26	74	0	0	1.03529
0	88	0	0	0	0	25.0727	1.34	4.01	1.27	26	66	0	0	1.22353
0	54	0	0	0	0	26.6193	1.29	4.66	1.37	26	71	0	0	2.84375
1	95	0	0	1	0	19.5312	1.06	3.55	0.38	26	59	0	0	1.34
1	60	0	0	0	0	25.3906	0.9	5.19	3.5	26	74	1	1	3.544
1	57	1	1	0	0	24.2215	1.18	3.59	0.58	26	61	0	0	0.454235
1	81	0	0	0	0	22.784	1.38	3.76	0.73	26	83	1	0	5.13333
0	72	0	0	0	0	25	0.66	4.02	0.51	26	42	0	0	6.5625
0	62	0	0	0	0	25.6268	0.75	5.14	0.95	26	65	0	0	8.16
1	60	0	0	0	0	18.5547	0.98	3.7	0.91	26	45	0	0	0.718182
0	69	0	0	0	0	20.3125	1.03	4.39	0.99	26	65	0	0	4.28571
0	67	0	0	0	0	21.875	1.22	3.76	2.24	26	66	0	0	0.493333
1	58	0	0	0	0	25.7773	1.13	4.61	0.88	26	69	0	0	2.125
0	68	0	1	1	0	24.6004	1.14	4.66	4.66	26	44	0	0	3.47692
0	87	1	1	0	0	28.4943	1.03	4.93	1.43	26	48	0	0	0.62
0	71	0	0	0	0	26.8977	0.86	3.68	0.56	26	66	0	0	3.8
1	55	0	0	0	0	19.6123	1.22	4.67	1.23	26	73	0	1	5.88571
0	72	0	0	0	0	27.0552	1.34	3.35	1.2	26	108	0	0	5.09891
0	70	1	0	0	0	25.3906	1.24	5.12	1.58	26	68	0	0	1.80741
0	80	1	0	0	0	19.5312	0.69	2.7	0.79	26	77	0	0	3.66667
0	79	0	0	0	0	19.313	1.44	4.2	3.37	26	88	0	0	0.490909
0	70	0	0	0	0	19.9897	1.11	6.2	1.22	26	67	0	0	2.36471
0	72	0	0	0	0	24.8235	1.04	4.27	1.34	26	36	0	0	2.93333
1	57	0	0	0	0	26.7036	0.72	4.59	0.53	26	38	0	0	1.6
0	87	1	0	0	0	20	1.09	4.49	0.53	26	46	0	0	1.56364
0	74	0	0	0	0	24.0346	0.97	3.67	4.1	26	71	0	0	3.5
1	86	0	0	0	0	16.5289	0.68	4.87	1.25	26	71	0	0	7.25714
0	82	0	0	0	0	20.0144	0.72	5.44	2.8	26	50	0	0	0.4875
1	68	1	1	0	0	22.929	0.96	3.78	0.66	26	71	0	0	1.2
0	80	0	0	0	0	25.3906	0.81	3.63	0.71	26	64	0	0	1.06667
0	87	1	0	1	0	22.8928	0.82	4.08	0.72	26	61	0	0	5.4
1	51	0	0	0	0	17.6309	0.88	4.12	0.56	26	50	1	1	8.5
0	72	0	0	0	0	23.8281	0.91	4.26	1.92	26	70	0	0	11.31
0	55	0	0	0	0	26.4855	1.37	4	1.94	26	69	0	0	2.21375
1	81	0	0	0	0	19.5384	0.74	4.33	0.7	26	49	0	0	4.28226
0	53	0	0	0	0	25.8478	0.77	3.42	1.37	26	61	0	0	23.3981
0	59	0	0	0	0	23.5202	0.97	3.87	2	26	47	0	0	1.82222
0	54	0	0	0	0	24.0368	0.81	2.58	0.38	26	64	0	0	2.60169
0	63	0	0	0	0	26.1849	1.05	4.57	5.24	26	56	0	0	5.42259
1	94	0	0	0	0	26.4881	1.27	5.65	1.47	26	77	1	0	2.15185
0	63	0	0	0	0	24.0346	0.94	4.59	3.54	26	62	0	0	2.00769
1	61	0	0	0	0	24.5675	1.61	4.3	3.38	26	67	1	0	0.848
1	75	0	0	0	0	25.3515	1.06	6.4	1.54	26	55	0	1	3.27273
0	72	1	0	0	0	24.3249	0.84	3.9	1.3	26	64	0	0	6.21667
1	64	0	0	0	0	17.3007	1.15	4.39	0.73	26	48	0	0	1.3
0	99	0	0	0	0	27.3438	1.26	5.24	1.92	26	65	0	0	1.13846
0	90	0	0	0	0	15.7735	1.41	5.95	1.74	26	64	0	0	0.33463
0	68	0	1	0	0	26.7094	0.95	3.58	1.04	26	60	0	0	2.65115
1	83	0	0	0	0	14.2354	1.04	5.51	2.3	26	66	0	0	2.63077
1	84	1	0	1	0	20.5806	0.87	4.67	1.25	26	72	1	0	1.70909
0	87	1	0	0	0	22.8494	1.21	4.01	1.55	26	55	0	0	1.3
0	66	0	0	0	0	24.2188	0.96	3.33	0.86	26	44	0	0	1.92857
1	70	0	0	0	0	24.7699	1.33	4.49	0.86	26	41	0	0	3.05
0	63	0	0	0	0	26.5625	1.28	4.65	2.92	26	55	0	0	1.35
1	65	0	0	0	0	25.5351	0.78	5.17	1.17	26	44	0	0	10.9569
0	76	1	0	0	0	23.3726	1.09	5.22	0.71	26	99	0	0	2.6625
1	54	0	0	0	0	21.4844	1.1	4.42	1.21	26	53	1	0	0.421053
1	85	0	0	0	0	33.0579	1.12	3.67	1.6	26	64	0	0	0.908108
0	79	0	0	0	0	16.0231	0.98	5.91	2.08	26	67	0	0	2.26154
1	57	0	0	0	0	22.913	0.99	6.03	1.04	26	45	0	0	8.53333
1	72	0	0	0	0	22.0386	0.99	4.88	1.88	26	78	0	0	0.428571
0	68	0	0	0	0	23.5116	1.14	4.73	0.77	26	67	0	0	2.08889
0	69	0	0	0	0	20	1.34	4.52	0.98	26	65	0	0	0.490909
0	70	0	0	0	0	20.0288	1.1	4.01	1.18	26	72	0	0	1.11667
0	64	0	0	0	0	26.7154	1.19	4.42	1.1	26	59	0	0	1.86364
0	64	0	0	0	0	19.1406	1.3	3.43	0.54	26	108	0	1	3.03333
0	75	0	0	0	0	20.8117	1.47	2.91	0.7	26	143	0	0	1.625
0	61	0	0	0	0	19.6506	1.08	3.93	0.53	26	57	0	0	2.63375
1	76	0	0	0	0	19.1553	1.2	5	1.22	26	69	0	0	1.26667
0	76	0	0	0	0	23.4566	1.2	5.29	1.88	26	69	0	0	1.82222
0	55	0	0	0	0	19.3135	1.23	3.91	1.27	26	45	0	0	1.68
1	59	0	0	0	0	26.5517	1.3	6.08	2.54	26	47	0	0	2.75
0	68	0	0	1	0	17.6301	1.11	4.83	1.33	26	99	0	0	2.08976
1	51	0	0	0	0	25.901	1.11	3.48	0.74	26	50	0	0	2.7
1	70	0	1	0	0	25.6624	1.09	4.37	0.59	26	36	0	0	7.35
0	79	1	0	0	0	19.5615	1.16	3.29	0.91	26	49	0	0	1.16667
0	51	0	0	0	0	20.7031	0.96	4.98	1.54	26	57	0	0	1.51765
1	65	0	0	0	0	17.5781	1.09	4.25	0.85	26	47	0	0	7.6
1	64	0	0	0	0	22.4913	1.06	3.89	1	27	37	0	0	3.11111
0	51	0	0	0	0	20.9572	1.09	3.34	0.58	27	78	0	0	2.88
0	65	1	0	0	0	23.4952	1.04	4.73	0.58	27	38	0	0	5.98182
0	64	0	0	0	0	24.1672	1.14	4.68	0.77	27	62	0	0	0.44
1	52	0	0	0	0	18.8272	0.89	2.74	0.31	27	42	1	0	3.37143
0	80	0	0	0	0	17.9565	0.85	2.91	0.81	27	60	0	0	2.22511
1	32	0	0	0	0	22.4913	1.12	3.73	0.67	27	60	0	0	0
0	78	1	0	0	0	21.5671	0.83	5.19	1.1	27	60	0	0	5.16836
0	68	0	0	0	0	25.9107	1.23	4.76	1.43	27	57	0	0	1.11
1	63	0	0	0	0	22.3081	1.21	3.8	0.55	27	41	0	1	5.6
0	80	0	0	0	0	18.4911	1.32	5.9	3.62	27	73	0	0	3.5625
1	65	0	0	0	0	25.9516	1.35	3.19	1.91	27	64	0	0	2.03913
0	72	0	0	0	0	22.719	1.26	4.54	1.35	27	83	0	0	4.1875
0	86	0	0	0	0	26.8352	1.17	5.19	1.88	27	74	0	0	1.65517
1	66	0	0	0	0	16.1862	1.1	4.6	0.84	27	63	0	0	10.4498
0	60	0	0	0	0	20.0288	1.65	2.58	0.55	27	71	0	0	4.275
1	50	0	0	0	0	21.4533	1.04	3.94	2.37	27	49	1	0	1.47059
1	55	0	0	0	0	22.4913	0.82	3.5	1.08	27	63	0	0	20.0533
0	79	0	0	0	0	20.2113	0.95	2.9	0.61	27	60	0	0	1.97143
0	82	1	0	1	0	20.8117	1.06	3.25	0.86	27	55	0	0	2.96429
1	68	0	1	0	0	16.901	1.07	4.2	0.97	27	65	0	0	1.48571
0	68	0	0	0	0	29.1363	1.22	5.08	4.31	27	87	0	0	0.675
0	88	0	0	0	0	25.3684	0.64	4.51	2.04	27	54	0	0	2.37857
0	82	1	0	0	0	24.1253	1.37	4.41	0.77	27	42	0	0	1.07692
1	51	0	0	0	0	25.2588	1.02	3.62	0.46	27	60	1	1	4.80727
0	59	0	0	0	0	24.2188	1.1	3.53	0.82	27	55	0	0	4.575
1	55	0	0	0	0	22.4913	1.35	5.73	2.67	27	45	0	0	0.933333
0	67	0	0	0	0	28.3343	0.99	5.19	1.26	27	55	0	0	0.863158
0	86	0	0	0	0	15.2416	1.22	2.97	0.5	27	72	0	0	1.7
0	71	1	0	0	0	23.3333	1.23	4.52	1.97	27	50	0	0	0.823529
0	53	0	0	0	0	24.4444	0.9	4.5	0.81	27	98	0	0	6.92308
0	92	0	0	0	0	19.9407	0.87	4.62	0.6	27	74	0	0	9.66
0	84	0	0	0	0	20.8117	1.02	3.26	0.69	27	140	0	0	1.03125
0	63	0	0	0	0	20.4444	0.96	4.2	0.5	27	81	0	0	3.48571
0	58	0	0	0	0	25.6352	1.73	6.59	9.67	27	72	0	0	0.458824
1	50	0	0	0	0	25.4705	0.81	4.49	2.22	27	67	0	0	3.30645
1	85	0	0	0	0	25.9516	0.74	4.82	0.95	27	64	0	0	2.28571
1	81	1	0	0	0	21.9956	1.34	4.58	1.21	27	64	0	0	1.97647
0	53	0	0	0	0	24.5922	1.09	4.49	1.43	27	49	0	0	2.84118
0	52	0	0	0	0	29.0318	1.44	6.26	2.94	27	57	0	0	0.9375
1	88	0	0	0	0	21.2946	1.11	4.59	0.73	27	63	0	0	1.8
0	58	0	0	0	0	21.0828	0.82	3.89	0.96	27	76	0	0	2.25455
0	86	0	0	0	0	21.2029	0.79	4.46	0.61	27	71	0	0	2.48889
1	56	0	0	0	0	23.5294	0.87	4.01	0.59	27	64	0	0	4.25
1	86	1	0	0	0	19.1727	0.86	5.49	1.56	27	71	0	0	7.875
0	65	1	0	0	0	29.7442	0.9	5.85	0.76	27	74	0	0	2.98636
0	63	0	0	0	0	24.3142	1.15	4.18	0.88	27	50	0	0	1.28333
0	85	0	0	0	0	25.3906	0.88	5.18	0.5	27	134	0	0	9.625
0	68	0	0	0	0	25.7995	1.03	5.38	0.9	27	46	0	0	3.09091
1	66	0	0	0	0	26.079	0.96	3.67	1.7	27	45	0	0	1.4
0	84	0	0	0	0	21.9744	0.97	3.4	1.33	27	70	0	0	1.46429
0	67	1	1	0	0	24.3427	1.21	4.2	0.72	27	63	0	0	0.519231
0	78	1	1	0	0	26.3349	0.93	4.92	2.18	27	59	0	0	3.66373
0	76	0	0	0	0	16.6493	1.1	7.3	2.24	27	86	0	0	5.685
1	63	0	0	0	0	30.3302	1.33	4.13	0.84	27	56	0	1	0.888889
0	75	0	0	0	0	28.7714	1.21	4.2	0.97	27	52	0	0	0.7125
0	86	0	0	0	0	18.4466	0.96	4.41	0.66	27	41	0	0	2.87813
1	75	0	0	0	0	25.9516	1.26	4.55	0.89	27	39	0	0	1.225
1	67	0	0	0	0	22.7049	0.98	4.5	1.1	27	69	0	0	9.84
1	50	0	0	0	0	25.3789	0.95	5.05	0.96	27	67	0	0	9.7875
1	68	0	0	0	0	27.6817	1.32	5.75	1.07	27	62	1	0	4.2
0	62	0	0	0	0	27.3589	0.88	3.08	0.45	28	62	0	0	15.1369
1	54	0	0	0	0	24.2215	0.86	3.12	1.15	28	40	0	0	10.85
1	50	0	0	0	0	20.7612	1.02	3.91	0.77	28	52	0	0	4.34286
0	80	0	0	0	0	24.974	1.27	3.44	0.39	28	106	0	0	7.182
1	68	0	0	0	0	25.9516	1.21	3.79	0.75	28	61	0	0	2.54545
0	53	0	0	0	0	23.8281	1.01	3.17	1.19	28	47	0	0	13.1
0	70	1	0	0	0	23.3148	0.8	2.85	0.69	28	70	0	0	4.65
0	60	0	0	0	0	23.4375	1.15	4.79	3.55	28	56	0	0	0.46
0	70	0	0	0	0	24.0346	0.87	2.74	0.78	28	78	0	0	1.28889
1	77	1	0	0	0	24.3995	0.96	4.8	0.8	28	56	0	0	5.98
0	81	0	0	0	0	19.9222	0.53	5.15	1.08	28	60	0	0	33
0	59	0	0	0	0	26.1427	1.31	3.7	1.79	28	94	0	0	0.657143
0	83	1	0	0	0	29.3856	0.96	5.48	1.8	28	51	0	0	3.85714
1	71	0	0	0	0	24.8016	1.11	3.93	1.15	28	68	0	0	2.07
1	80	1	0	0	0	21.0135	0.98	4.53	0.8	28	32	0	0	1.98154
0	85	0	0	0	0	19.3025	0.7	5.57	1.24	28	49	0	0	2.35
0	68	0	0	0	0	23.954	1.1	3.6	0.73	28	35	0	0	0.845455
1	54	0	0	0	0	25.9516	1.02	3.2	0.73	28	61	0	0	2.4
0	56	1	0	0	0	23.8751	1.02	4.4	0.63	28	66	0	0	2.99091
0	57	0	0	0	0	19.5312	0.63	3.71	1.38	28	66	0	0	7.241
1	88	0	0	0	0	15.9439	0.65	4.37	0.93	28	58	0	0	3.81818
0	71	0	0	0	0	16.8152	0.48	4.3	0.69	28	58	0	0	1.2
0	69	0	0	0	0	19.0193	0.76	4.28	0.63	28	53	0	0	5.4
1	71	0	0	0	0	19.721	0.76	2.65	0.43	28	61	1	1	13.3
0	87	0	0	0	0	20.8117	0.7	5.31	1.16	28	64	0	0	2.825
0	59	1	0	0	0	22.8329	0.82	2.62	0.73	28	74	0	0	2.93333
1	75	0	0	0	0	23.7762	0.84	6.74	0.58	28	74	1	0	7.7
1	83	0	0	0	0	19.7753	1.48	3.39	2.37	28	60	0	0	1.11347
0	58	0	0	0	0	31.1111	1.14	3.63	3.09	28	69	0	0	1.57895
0	62	0	0	0	0	20.9572	1.08	5.58	0.95	28	55	0	0	2.14545
0	78	0	0	0	0	30.1103	0.87	3.13	0.53	28	44	0	0	2.09091
0	62	0	0	0	0	24.4444	0.74	3.27	0.9	28	68	0	0	1.48
0	60	0	0	0	0	25.3825	0.95	4.01	1.06	28	84	0	0	2.15
0	64	0	0	0	0	24.5578	1.43	3.68	2.4	28	116	0	0	3.86364
0	51	0	0	0	0	18.8189	0.93	4.39	0.83	28	52	0	0	13.8096
0	77	0	0	0	0	18.9736	0.8	3.58	0.69	28	80	0	0	2.35714
0	67	0	0	0	0	20.7666	1.13	4.35	1.15	28	61	0	0	0.433333
1	66	0	0	0	0	24.3934	1.18	4.42	3.23	28	77	0	0	2.37
1	57	0	0	0	0	21.4844	1.18	5.69	0.6	28	79	0	0	1.1
1	61	0	0	0	0	21.2585	1.03	5.32	1.17	28	63	1	0	1.54286
0	79	0	0	0	0	23.6244	0.73	3.36	0.68	28	60	0	0	18.755
1	79	0	0	0	0	28.024	1.42	4.13	1.65	28	92	0	0	2.03636
0	75	0	0	0	0	24.249	1.24	4.3	1.26	28	78	0	0	0.810526
0	67	0	0	0	0	23.8751	0.93	4.55	0.51	28	59	0	0	0.892308
1	84	0	0	0	0	23.5213	1.18	4.75	0.96	28	50	0	0	1.26923
0	63	0	0	0	0	20.7031	0.84	3.27	1.15	28	71	0	0	3.13636
1	73	0	0	0	0	20.2812	1.03	5.05	0.77	28	50	0	0	0.653846
1	86	1	0	0	0	22.4765	1.16	4.55	0.74	28	59	0	0	5.78462
0	86	0	0	0	0	22.0111	0.8	3.55	2.43	28	73	0	0	2.75556
1	51	0	0	0	0	25.2493	0.85	4.18	1.65	28	49	0	0	2.76923
0	74	0	0	0	0	19.3728	1.05	5.1	1.95	28	152	0	0	3.08182
0	68	0	0	0	0	19.2277	0.48	3.89	0.67	28	79	0	0	0.7
0	68	0	0	0	0	25.1963	1	4.57	1.33	28	83	0	0	1.07971
1	73	0	0	0	0	22.2937	0.96	5.54	0.47	28	109	0	0	7.395
0	62	0	0	0	0	22.2222	1.1	6.03	1.05	28	62	0	0	3.86364
0	74	0	0	0	0	22.4949	1.08	2.95	0.95	28	86	0	0	4.011
1	66	0	0	0	0	27.0416	1.17	3.51	1.72	28	68	0	1	1.17143
0	86	0	0	0	0	21.4725	0.94	3.52	1.08	28	109	0	0	1.30769
0	79	1	1	0	0	21.6441	1.15	4.85	0.93	28	100	0	0	3.4375
1	70	0	0	0	0	19.0311	1.12	3.96	0.98	29	91	0	0	1.74
1	55	0	0	0	0	26.4697	0.85	3.77	1.13	29	55	0	0	7.22727
0	67	1	0	0	0	16.3947	0.99	4.64	2.75	29	54	0	0	3.32
0	74	0	0	0	0	25.1185	0.98	3.75	0.51	29	46	0	0	1.25714
0	63	0	0	0	0	31.25	1.01	2.59	1.21	29	51	0	0	3.94859
0	57	0	0	0	0	23.2216	1.37	5.8	2.45	29	43	0	0	1.61168
0	77	1	0	0	0	19.5312	1.1	2.55	0.65	29	74	0	0	1.95
1	50	0	0	0	0	21.3041	0.79	3.72	1.06	29	63	0	0	11.6667
1	50	0	0	0	0	20.7031	0.98	3.91	1.25	29	60	0	0	12.8616
0	53	0	0	0	0	21.83	1.19	3.81	0.91	29	58	0	0	0.4
0	89	0	0	0	0	26.6221	0.92	2.8	1.43	29	53	0	0	1.90909
0	84	0	0	0	0	15.591	1.3	5.04	1.23	29	47	0	0	4.5
0	75	0	0	0	0	23.3832	1.24	5.5	1.73	29	48	0	0	2.61
0	72	0	1	0	0	26.3464	0.79	4.54	0.58	29	65	0	0	2.46593
0	60	0	0	0	0	24.195	0.91	4.34	1.14	29	40	0	0	3.36
0	67	0	0	0	0	30.8185	1.37	5.42	1	29	64	0	0	1.69412
1	67	0	0	0	0	24.2215	1.2	6.25	1.72	29	58	0	0	1.9
0	65	0	0	0	0	30.3587	1.05	2.7	0.84	29	41	0	0	4.0121
1	57	0	0	0	0	26.5625	1.05	3.94	0.77	29	77	0	0	2.91429
0	63	0	0	0	0	19.2932	0.9	4.98	0.72	29	57	0	0	11.3455
1	54	0	0	0	0	23.8751	0.71	2.8	1.22	29	126	1	1	5.65714
0	72	1	0	1	0	23.4375	1.04	3.76	0.89	29	57	0	0	2.13333
0	56	0	0	0	0	25.863	1.19	4.2	2.41	29	48	0	0	0.956522
0	83	0	0	0	0	19.025	1.26	4.88	1.42	29	56	0	0	1.08571
0	89	0	0	0	0	18.0621	0.93	4.28	0.64	29	50	0	0	4.1
0	84	1	0	0	0	23.0949	1.26	4.61	3.38	29	71	0	0	2.6
0	69	0	0	0	0	26.0375	0.86	3.47	0.76	29	66	0	0	3.92857
0	63	0	0	0	0	20.4444	0.96	4.48	0.59	29	57	0	0	4.2
0	73	0	0	0	0	22.1151	0.67	4.2	0.43	29	73	0	0	5.46667
0	62	0	0	0	0	27.2142	0.99	2.04	0.75	29	94	0	0	4.23281
0	70	0	0	0	0	22.4323	1.3	4.73	0.79	29	86	0	0	1.94286
0	74	0	0	0	0	19.8141	1.13	3.57	0.51	29	57	0	0	2.7125
1	50	0	0	0	0	20.7612	1.27	4.98	2.17	29	51	1	0	1.875
0	58	0	0	0	0	16.5055	0.97	4.6	0.99	29	63	0	0	4.63404
0	80	1	1	0	0	22.4641	0.97	3.63	1.61	29	61	0	0	3.25294
1	73	0	0	0	0	26.1224	1.06	5.34	0.42	29	47	1	1	2
1	54	1	0	0	0	28.4082	1	3.24	0.85	29	48	1	1	7.95128
1	71	0	0	0	0	18.8003	1.38	3.98	3.56	29	58	1	1	1.01176
1	71	0	0	0	0	25.0361	1.23	5.46	1.52	29	59	0	0	2.9
1	90	0	0	0	0	26.1224	1.11	3.44	1.17	29	81	0	0	2.06667
0	67	0	0	0	0	14.2616	1.22	4.7	1.3	29	59	0	0	1.51574
0	69	0	0	0	0	20.8117	1.13	4.16	0.89	29	78	0	0	2.32105
1	83	0	0	0	0	20.7612	0.88	4.46	0.96	29	45	0	0	1.38235
0	69	0	0	0	0	18.9745	1.1	3.21	0.82	30	71	0	0	0.958333
0	66	0	0	0	0	22.0386	1.08	3.42	0.53	30	74	0	0	3.96667
0	77	0	0	0	0	22.081	0.61	2.58	0.31	30	45	0	0	26.075
1	62	0	0	0	0	24.6239	1.14	4	0.54	30	57	1	0	4.94545
1	82	0	0	0	0	20.4299	0.88	6.2	0.8	30	66	0	0	1.488
1	60	0	0	0	0	22.4408	1.22	6.46	15.46	30	48	0	0	4.64
1	75	1	0	0	0	24.2215	1.09	5.27	1.51	30	35	0	0	1.48125
0	68	0	0	0	0	22.09	0.61	5.27	1.47	30	65	0	0	6.3
1	60	0	0	0	0	24.2215	0.87	6.19	1.23	30	36	1	1	6.45714
0	61	0	0	0	0	27.9085	0.96	5.39	1.49	30	57	0	0	2.90625
0	70	0	0	0	0	17.7778	1.01	3.58	0.57	30	60	0	0	2.46667
1	66	0	0	0	0	17.9509	0.81	4.56	2.56	30	55	0	0	12.6531
0	55	0	0	0	0	26.2796	0.89	4.01	0.6	30	55	0	0	30.4549
0	53	0	0	0	0	27.8852	0.72	4.99	1.95	30	53	0	0	9.07927
1	70	0	0	0	0	27.5482	1.19	3.03	0.48	30	96	1	0	4.8
1	57	0	0	0	0	25.3906	0.72	3.12	1.07	30	89	0	0	10.438
0	66	0	0	0	0	26.0375	0.88	3.67	0.74	30	69	0	0	1.16
0	90	0	0	0	0	18.3749	1.07	4.81	0.87	30	71	0	0	4.5
1	85	0	0	0	0	28.6755	1.17	2.79	1.08	30	84	1	1	1.12035
0	69	0	0	0	0	19.313	1.13	5.69	1.83	30	82	0	0	1.3
1	81	0	0	0	0	25.9516	0.91	2.3	0.62	30	67	0	0	4.08
1	69	0	0	0	0	23.6614	0.89	2.87	0.81	30	77	0	0	2.28889
1	88	1	0	0	0	21.7421	0.99	3.69	0.61	30	50	0	0	2.06
0	76	0	0	0	0	20.3237	0.83	6.02	6.08	30	66	0	0	1.34545
0	56	1	0	0	0	27.3438	1.03	4.45	1.34	30	55	0	0	2.57143
0	78	1	0	0	0	21.2277	0.85	4.31	0.78	30	74	0	0	1.09333
0	57	0	0	0	0	22.693	1.12	4.36	0.38	30	67	0	0	2.805
1	67	0	0	0	0	23.6614	0.86	4.87	0.82	30	55	0	0	6.54
0	58	0	0	0	0	20.8117	0.8	5.36	0.76	30	79	0	0	3.55
0	67	0	0	0	0	27.3438	0.93	3.34	0.87	30	43	0	0	3.25
0	90	0	0	0	0	21.3333	1.06	4.8	1.26	30	78	0	0	3.9
1	52	0	0	0	0	20.7718	1.32	4.77	0.66	30	53	0	0	0.505263
0	68	0	0	0	0	25	0.6	4.1	1.49	30	133	0	0	35.1
0	85	1	0	1	0	22.5159	1.47	5.91	3.98	30	48	0	0	0.6
1	69	0	0	0	0	25.9516	1.14	5.06	1.23	30	43	1	0	1.03636
0	76	1	1	0	0	25.7026	0.97	3.65	1.39	30	54	0	0	5.65
0	85	0	0	0	0	17.313	0.85	4.34	0.77	30	73	0	0	4.02857
0	81	0	0	0	0	23.1111	1.22	3.92	0.98	30	45	0	0	0.84
0	76	1	0	0	0	20.1591	1.2	3.84	1.68	30	53	0	0	1.4
0	67	0	0	0	0	29.1363	0.96	5.82	1.81	30	68	0	0	1.71176
1	56	0	0	0	0	24.7194	1.12	5.04	1.38	30	53	0	0	4.21818
1	62	0	0	0	0	21.875	1.26	1.83	0.74	30	62	1	0	1.7732
0	70	1	0	0	0	24.974	0.77	4.14	0.73	30	95	0	0	9.125
1	82	0	0	0	0	22.5827	1.08	4.15	1.29	31	73	0	0	3.78
1	68	1	0	0	0	19.0311	0.92	3.96	1.01	31	59	0	0	5.6875
1	63	0	0	0	0	29.4118	1.13	3.42	1.33	31	52	0	0	4.50526
0	75	1	0	0	0	29.5159	1.06	4.32	1	31	93	0	0	2.4256
0	60	0	0	0	0	26.0965	0.97	3.78	0.87	31	78	0	0	6.2465
0	55	1	0	0	0	20.3125	0.81	3.82	1.3	31	70	0	0	1.53846
1	70	0	0	0	0	24.4898	0.9	3.94	0.86	31	66	1	1	4.07273
1	51	0	0	0	0	25.3906	1.04	4.4	0.76	31	61	1	0	2.91667
0	75	1	0	0	0	29.1363	0.99	5.07	2.93	31	59	0	0	0.352941
1	69	0	0	0	0	25.9516	1.14	4.84	0.76	31	42	0	1	5.07273
0	90	0	0	0	0	17.2624	1.38	5.08	10.92	31	57	0	0	6.99286
1	64	1	0	0	0	19.501	0.97	2.74	0.78	31	63	0	0	1.06777
0	69	0	0	0	0	19.1839	0.65	2.67	0.7	31	89	0	0	14.9284
0	80	0	0	0	0	21.4627	0.76	3.49	2.05	31	49	0	0	1.5
0	82	0	0	0	0	19.8478	0.95	4.99	0.77	31	90	0	0	2.874
1	51	0	0	0	0	26.7469	0.92	3.83	0.5	31	50	0	0	4.95098
0	88	0	0	0	0	19.6198	0.91	5.15	1.43	31	70	0	0	3.25714
0	85	0	0	0	0	17.1468	1.07	4.13	0.81	31	72	0	0	5.17333
1	63	0	0	0	0	20.3727	0.73	3.31	1.31	31	95	0	1	3.24545
0	65	1	0	0	0	23.0399	0.92	3.77	1.68	31	51	0	0	1.9
0	74	0	0	0	0	24.4367	1.24	4.68	1.38	31	69	0	0	0.790116
0	66	0	0	0	0	20.502	1.5	4.45	2.62	31	69	0	0	1.92239
0	83	0	0	0	0	22.2222	1.35	4.79	1.48	31	75	0	0	3.92727
1	64	0	0	0	0	24.7409	1.09	2.94	1.09	31	88	1	0	10.7429
1	57	0	0	0	0	24.0569	1.33	2.91	0.41	31	86	0	0	0.821053
1	85	0	0	0	0	24.2215	1.21	6.3	1.43	31	61	0	0	1.34521
1	82	0	0	0	0	14.9316	0.85	3.88	1.21	31	84	0	0	3.15
1	71	1	1	0	0	25.7873	1.12	4.91	0.5	31	45	1	0	1.79412
0	67	0	0	0	0	24.1401	0.68	3.32	1.7	31	52	0	0	1.77146
0	79	0	0	0	0	19.5312	1.22	5.27	0.93	31	44	0	0	0.775
0	87	0	0	1	0	25.8876	1.27	4.49	1.01	31	42	0	0	0.833333
0	78	0	0	0	0	21.6413	0.85	4.29	1.31	31	67	0	0	1.325
1	60	0	0	0	0	26.8923	1.19	3.74	0.43	32	57	1	1	4.04
0	78	0	0	0	0	28.5375	1.2	4.47	2.02	32	103	0	0	1.54286
1	67	0	0	0	0	24.7697	0.9	5.87	3.48	32	59	0	0	1.5
0	95	1	0	0	0	20	0.86	4.85	1.96	32	142	0	0	3.72109
0	68	0	0	0	0	25.3906	1.06	4.16	2.14	32	53	0	0	0.886364
0	59	0	0	0	0	20.5143	1.2	3.78	0.5	32	40	0	0	4.61111
0	70	0	0	0	0	20.4467	1.29	4.71	0.96	32	42	0	0	0.906667
0	66	0	0	0	0	19.5717	0.74	4.28	0.54	32	49	0	0	15.8375
0	56	0	0	0	0	22.8624	1.14	3.69	0.62	32	31	0	0	4.375
1	68	0	0	0	0	19.8245	1.14	4.83	1.01	32	41	1	0	11.2329
0	66	0	1	0	0	23.634	0.87	3.11	0.75	32	58	0	0	4.04444
0	62	0	0	0	0	33.0579	1.16	4.89	0.81	32	46	0	0	7.8
0	65	0	0	0	0	24.4455	0.91	2.78	0.6	32	66	0	0	3.35
0	82	0	0	0	0	20.0892	1.14	3.95	0.72	32	66	0	0	4.00181
0	51	0	0	0	0	23.2335	1.18	5.57	4.39	32	69	0	0	1.464
0	58	0	0	0	0	16.2518	1.07	4.86	0.75	32	46	0	0	1.39091
0	76	0	0	0	0	27.8876	1.51	4.86	2.09	32	64	0	0	0.290909
0	71	0	0	0	0	16.8608	0.8	2.18	0.67	32	80	0	0	10.62
1	63	0	0	0	0	28.6262	1.28	5.31	0.65	32	54	0	1	2.3
0	69	0	0	0	0	21.6867	1.21	3.31	1.29	32	60	0	0	1.16364
0	64	1	1	0	0	22.8928	1.07	4.47	1.6	32	57	0	0	2.45
0	57	0	0	0	0	22.3214	1.15	5.94	1.96	32	60	0	0	4.31818
0	58	0	0	0	0	22.0317	0.86	4.69	1.39	32	62	0	0	3.75
0	56	0	0	0	0	19.3835	0.87	3.69	1.43	32	32	0	0	8.72308
0	50	0	0	0	0	18.75	1.04	2.68	0.38	32	61	0	0	4.9
0	55	0	0	0	0	25.711	0.98	3.09	0.8	32	69	0	0	8.8
0	69	0	0	0	0	23.9512	0.75	4.48	0.69	32	66	0	0	5.2
0	67	0	0	0	0	19.5312	1.08	5.13	1.69	32	53	0	0	0.652941
1	66	0	0	0	0	23.03	1.05	4.22	0.52	32	56	1	0	6.72727
1	86	0	0	0	0	17.7154	0.75	4.83	1.87	32	67	0	0	2.2
0	79	0	0	0	0	19.052	0.63	4.54	1.53	32	50	0	0	3.32075
0	61	0	0	0	0	24.0766	1.07	4.35	1.28	32	44	0	0	10.4725
1	52	0	0	0	0	23.5883	1.15	3.74	1.59	32	41	0	0	0.88
0	60	0	0	0	0	24.4444	1.18	5.09	2.35	32	61	0	0	0.8
0	78	0	0	0	0	22.2222	1.31	3.58	1.17	32	57	0	0	1.23636
1	72	0	0	0	0	23.6713	0.92	4.84	1.17	32	48	0	0	5.2
1	76	0	0	0	0	18.3655	0.97	3.94	2.32	33	57	0	0	1.02941
0	76	1	0	0	0	22.1753	0.99	2.85	0.78	33	46	0	0	5.3
1	90	1	1	0	0	27.7551	0.79	3.05	0.74	33	45	0	0	7.85156
1	50	0	0	0	0	22.4913	0.85	5.54	0.9	33	62	0	1	6.6875
0	94	0	0	0	0	19.2234	1.02	3.86	1.58	33	73	0	0	9.48
0	66	0	0	0	0	22.2222	1.25	2.94	0.44	33	119	0	0	4.7
0	53	0	0	0	0	22.6562	1.21	4.09	0.58	33	79	0	0	2.8209
1	55	0	0	0	0	28.7105	1.09	3.94	1.59	33	57	0	0	1.65333
1	68	0	0	0	0	25.7444	1.18	4.22	0.55	33	57	0	0	5.91667
1	51	0	0	0	0	23.4375	0.91	3.22	1.33	33	91	1	1	1.575
0	66	0	0	0	0	25.0995	0.81	4	1.13	33	82	0	0	4.86667
1	50	0	0	0	0	27.8935	0.67	5.95	1.19	33	64	0	0	5.27143
1	52	0	0	0	0	26.2508	1.01	3.77	0.56	33	51	0	0	0.9375
1	68	0	0	0	0	22.5827	1.14	4.69	0.85	33	74	1	0	2.2
1	64	0	0	0	0	21.7232	1.41	4.46	1.3	33	71	0	0	5.66667
1	86	0	0	0	0	24.974	1.06	2.89	0.25	33	76	0	0	3.57143
1	50	0	0	0	0	20.2848	1.12	4.36	1.03	33	62	0	0	0.516667
1	80	1	0	0	0	22.231	0.78	5.21	1.01	33	89	0	0	7.47229
0	78	0	0	0	0	24.974	1.19	5.17	0.99	33	84	0	0	1.77778
0	76	0	0	0	0	23.7813	0.9	3.56	0.55	33	60	0	0	1.8
0	57	0	0	0	0	28.9385	1.02	5.81	3.13	33	90	0	0	2.20596
0	81	1	0	0	0	20.115	1.19	4.48	1.48	33	72	0	0	0.986667
1	54	0	0	0	0	30.4218	1.22	3.3	0.5	33	112	0	0	5.265
0	66	0	0	0	0	25.3906	0.83	3.85	0.67	33	87	0	0	5.93333
0	72	0	0	0	0	23.4375	0.86	3.54	0.88	33	69	0	0	0.971429
0	57	0	0	0	0	27.3997	0.9	4.14	0.75	33	73	0	0	7.56065
0	81	0	0	0	0	23.139	1.12	5.25	0.93	33	61	0	0	3.15
0	84	0	0	0	0	24.0778	0.91	2.13	0.45	33	64	0	0	7
0	72	0	0	0	0	20.202	1.06	4.82	0.85	33	44	0	0	0.492308
1	88	0	0	0	0	16.1384	1	4.2	0.71	33	80	0	0	2.2682
1	70	1	0	1	0	23.8884	1.15	3.59	1.71	33	70	0	0	0.51
0	86	0	0	0	0	17.7778	1.53	6.18	1.7	33	68	0	0	1.44
1	65	0	0	0	0	18.8801	0.9	4.89	1.23	33	62	0	0	1.13846
1	52	0	0	0	0	30.2795	0.64	3.42	0.88	33	80	0	0	1.6834
0	70	0	0	0	0	19.9594	0.73	2.73	0.7	34	72	0	0	3.5
1	66	0	0	1	0	25.8264	0.63	3.55	1.03	34	62	0	0	3.43238
0	60	1	1	0	0	25.3906	0.97	3.04	0.85	34	65	0	0	3.93333
0	64	0	0	0	0	20.9572	0.91	3.43	0.51	34	45	0	0	3.32308
0	64	0	0	0	0	25.3906	0.69	5.58	1.84	34	56	0	0	13.7587
0	54	0	0	0	0	25.1533	1.01	3.11	0.46	34	89	0	0	4.125
0	90	1	0	0	0	21.7555	1.23	3.53	2.09	34	81	0	0	2.73529
0	82	0	0	0	0	24.7967	0.83	2.61	0.85	34	44	0	0	2.6625
0	77	1	0	0	0	33.7073	1	3.39	1.51	34	84	0	0	0.740741
0	62	0	0	0	0	23.8751	0.82	4.56	1.33	34	63	0	0	3.25
0	69	0	0	0	0	25.5661	1.27	2.82	1.09	34	59	0	0	0.84
1	58	0	0	0	0	25.9516	1.15	3.9	0.93	34	76	0	1	1.25
0	70	0	0	0	0	23.9821	0.95	3.08	1.39	34	63	0	0	2.66197
0	63	0	0	0	0	19.0571	0.96	5.59	0.59	34	47	0	0	4.03266
1	81	0	0	0	0	29.2969	0.93	4.82	1.33	34	59	0	1	7.9
0	80	0	0	0	0	18.4911	0.87	3.14	0.62	34	73	0	0	11.1273
0	60	0	0	0	0	23.5781	1.06	4.08	1.04	34	68	0	0	1.95556
0	58	0	0	0	0	25.0762	1.22	4.1	1.09	34	42	0	0	1.05
0	66	0	0	0	0	29.8997	0.99	3.33	0.72	34	63	0	0	5.325
1	82	1	1	0	0	18.1719	1.15	4.46	1.38	34	62	0	0	3.99432
0	82	0	0	0	0	15.5556	0.92	2.76	0.59	34	64	0	0	3.33333
0	63	0	1	0	0	22.8928	0.69	3.16	0.54	34	64	0	0	10.0571
1	55	0	0	0	0	28.089	0.76	3.41	1.48	34	57	0	0	2.70968
0	69	0	0	0	0	18.3594	0.68	3.88	0.96	35	54	0	0	36.7677
0	84	1	0	1	0	18.1849	0.67	4.39	0.37	35	72	0	0	4.95
0	73	0	0	0	0	16.0231	0.95	3.34	0.67	35	79	0	0	0.733333
1	53	0	0	0	0	22.6474	1.01	5.06	1.06	35	43	0	0	2.83333
1	50	0	0	0	0	25.7117	1.11	4.39	1.17	35	48	1	1	0.906667
0	75	0	0	0	0	22.2691	1.09	4.48	2.1	35	92	0	0	7.808
0	86	0	0	0	0	20.3197	1.18	4.33	1.69	35	80	0	0	0.890357
0	89	0	0	0	0	26.6667	1.28	3.78	0.78	35	77	0	0	0.666667
0	62	0	0	0	0	27.0552	0.86	4.77	0.67	35	49	0	0	1.67273
0	88	0	0	0	0	18.7305	0.88	4.18	1.84	35	81	0	0	5.33333
1	68	0	0	0	0	25.9516	1	5.17	0.56	35	47	0	0	9.4
0	76	0	0	0	0	27.0946	0.89	4.61	0.67	35	76	0	0	1.41667
1	51	0	0	0	0	24.977	0.88	5.35	0.42	35	70	0	0	4.55
1	58	0	0	0	0	24.5242	1.28	4.7	1.63	35	59	0	0	1.52418
1	53	0	0	0	0	24.9135	1.26	3.67	1.21	35	73	1	1	1.65
0	67	0	0	1	0	20.6612	0.87	5.38	0.71	35	86	0	0	3.92
0	52	0	0	0	0	21.4844	1.22	6.41	1.77	35	77	0	0	0.727273
0	77	0	0	0	0	23.9355	0.92	4.26	0.64	35	66	0	0	3.28836
1	59	0	0	0	0	18.1902	0.9	3.78	1.01	35	57	0	0	6.4
1	83	0	0	0	0	25.4028	1.05	3.09	1.82	35	78	0	0	1.2
1	62	0	0	0	0	21.5675	1.12	3.13	0.56	35	48	0	0	3.61667
0	75	0	0	0	0	22.8624	1.1	4.34	1.6	35	74	0	0	1.48235
0	79	0	0	0	0	27.3438	1.79	5.47	1.97	35	52	0	0	0.192593
1	75	0	0	0	0	20.9069	1.19	3.33	0.98	35	75	0	0	4.51
1	76	0	0	0	0	22.1443	0.95	3.22	0.79	36	52	1	0	3.9
0	57	0	0	0	0	18.3655	1.03	4.68	0.61	36	55	0	0	0.978947
1	53	0	0	0	0	19.6052	0.79	3.57	1.16	36	52	1	1	22.2719
0	64	0	0	0	0	24.2215	1.22	3.18	0.53	36	55	0	0	9.4
1	60	0	0	0	0	26.4925	0.94	4.07	1.1	36	40	0	0	8
1	55	0	0	0	0	28.2174	1.21	6.29	1.32	36	61	0	1	3.67059
0	67	0	0	0	0	28.6501	1.1	5.49	1.71	36	58	0	0	5.6
0	77	0	0	0	0	29.3848	1.02	2.16	0.37	36	44	0	0	4.05714
0	63	0	0	0	0	20.2848	1.08	3.48	0.4	36	71	0	0	3.46667
0	66	1	0	0	0	24.5506	1.06	4.8	0.53	36	93	0	0	1.14187
0	74	0	0	0	0	22.8928	0.99	4.83	0.57	36	35	0	0	4.85714
1	75	0	0	0	0	24.2215	0.78	4.61	0.65	36	54	0	0	6.64909
0	88	1	0	0	0	21.9154	0.63	2.82	1.56	36	97	0	0	3.90833
0	50	0	0	0	0	24.5578	1.16	4.28	1.34	37	80	0	0	3.95
0	71	0	0	0	0	15.3826	1.37	5.34	0.78	37	60	0	0	1.62
0	81	0	0	0	0	19.8829	0.67	3.87	1	37	51	0	0	5.79952
0	71	0	0	0	0	16.5289	1.36	3.29	1.05	37	50	0	0	1.31579
0	59	0	0	0	0	18.7305	1.11	6.67	1.21	37	95	0	0	1.54167
0	53	0	0	0	0	25.3906	1.27	2.48	0.63	37	72	0	0	1.45455
0	65	0	0	0	0	27.0552	0.89	3.27	0.34	37	72	0	0	1.6
0	71	0	0	0	0	25.3184	1.06	4.21	0.85	37	64	0	0	1.38235
0	67	0	0	0	0	20.6415	1.21	4.67	1.13	37	74	0	0	1.53
1	66	0	0	0	0	29.0716	1	4.94	0.6	37	64	1	1	1.70716
1	59	0	0	0	0	27.3439	0.96	5.57	1.29	37	63	0	0	2.17076
0	80	0	0	0	0	22.8624	1.06	3.17	1.32	37	41	0	0	0.755556
0	79	0	0	0	0	24.4444	1.21	3.95	1	37	66	0	0	0.984615
1	84	0	0	0	0	20.7612	1.02	4.01	2.61	38	59	0	0	15.3286
0	52	0	0	0	0	19.2894	1.18	7.72	2.72	38	60	0	0	2.57143
0	58	0	0	0	0	27.3438	0.89	3.24	2.47	38	82	0	0	4.8
0	55	0	0	0	0	22.7732	0.9	4.85	0.32	38	75	0	0	5.02857
0	67	0	0	0	0	18.9745	1.1	4.98	1.38	38	43	0	0	2.46667
1	72	0	0	0	0	27.0552	1.29	3.53	0.91	38	77	0	0	2.16364
0	57	0	0	0	0	23.0504	1	3.7	0.86	38	57	0	0	1.2
0	59	0	0	0	0	22.0386	0.61	5.15	0.98	38	51	0	0	3.4
1	72	0	0	0	0	18.3655	1.12	3.32	0.98	38	85	0	0	6.24
0	93	0	0	0	0	23.6918	0.87	3.49	1.28	38	54	0	0	1.73333
0	56	0	0	0	0	26.3465	1.19	4.53	0.97	38	62	0	0	1.88889
0	63	0	0	0	0	23.4375	0.92	4.79	0.68	38	122	0	0	3.32727
1	84	1	0	0	0	22.0781	0.78	3.94	1.1	38	53	0	0	1.9
1	75	0	0	0	0	19.5312	1.43	3.51	0.67	38	44	0	0	37.7545
0	76	0	0	0	0	22.8183	1.13	3.76	0.99	39	52	0	0	8.93333
1	68	1	0	0	0	24.0741	1.49	2.05	1.15	39	71	0	0	15.2769
0	61	0	0	0	0	18.3717	1.29	4.39	1.99	39	48	0	0	0.410526
1	55	0	0	0	0	23.6614	0.93	4.95	0.97	39	46	1	1	2.13333
0	59	0	0	0	0	25.2301	1	3.95	0.84	39	75	0	0	4.53099
1	73	0	0	0	0	23.4375	1.31	3.38	0.67	40	73	0	0	0.281818
0	60	0	0	0	0	22.3948	0.52	2.73	1.04	40	54	0	0	3.55
0	66	0	0	0	0	25.3906	0.95	2.8	0.82	40	76	0	0	6.09554
0	74	0	0	0	0	19.966	1.07	4.8	2.46	40	46	0	0	3.65
1	72	0	0	0	0	24.2215	0.92	7.41	2.69	40	62	0	0	2.18182
0	58	0	0	0	0	27.2392	1.26	4.65	1.24	40	66	0	0	3.41244
0	79	0	0	0	0	23.4375	1.3	4.45	1.04	40	57	0	0	0.5625
0	64	0	0	0	0	21.3382	0.67	2.89	0.4	40	31	0	0	11.8174
1	65	0	0	0	0	21.0772	1.17	4.7	1.12	40	81	0	0	1.075
1	76	1	0	0	0	17.3589	1.06	3.48	0.9	40	107	0	0	0.678571
1	65	0	0	0	0	24.9658	0.92	4.76	0.51	40	85	0	0	8.88
0	62	0	0	0	0	24.093	0.91	2.66	1.19	40	53	0	0	1.11083
0	57	0	0	0	0	21.4844	1.13	4.29	0.52	40	49	0	0	3.16465
0	87	0	0	1	0	21.4844	1.05	4.8	1.05	40	35	0	0	1.65
1	64	0	0	0	0	26.3465	1.2	4.15	0.78	40	51	0	0	1.14286
0	77	0	0	0	0	19.496	1.04	4.41	0.75	40	61	0	0	8.52119
0	81	1	0	0	0	19.8373	1.02	5.41	1.05	40	38	0	0	1.9
0	60	0	0	0	0	23.4375	0.94	3.68	1.24	41	69	0	0	8.7
0	67	0	0	0	0	20.7967	0.58	3.74	1.67	41	86	0	0	5.34947
0	86	0	0	0	0	18.4257	0.7	4.45	1.72	41	57	0	0	7.525
1	82	0	0	0	0	23.085	0.39	3.54	2.7	41	72	0	0	6.72
1	53	0	0	0	0	21.7993	1.03	4.6	1.35	41	40	0	1	1.525
0	68	0	0	0	0	23.1834	1.13	5.28	1.23	41	42	0	0	0.883333
0	89	0	0	0	0	24.2655	1.17	2.49	0.82	41	66	0	0	5.4
0	81	1	0	0	0	22.2222	0.92	4.2	0.41	42	70	0	0	12.7264
1	63	0	0	0	0	21.2585	0.67	5.06	1.16	42	64	1	0	8.47
0	63	0	0	0	0	24.3371	1.3	5.29	1.86	42	41	0	0	3.4
0	70	0	1	0	0	25.3906	1.15	5.33	0.73	42	54	0	0	2.63636
0	82	0	0	0	0	29.455	1.19	5.37	1.86	42	56	0	0	1.64286
0	71	0	0	0	0	23.2335	1.34	3.01	1.17	42	37	0	0	4.02483
1	51	0	0	0	0	24.093	0.96	4.04	0.72	42	49	0	0	1.51429
0	82	0	0	0	0	20.4294	1.15	4.72	1.24	42	69	0	0	7.11818
1	50	0	0	0	0	21.2245	0.66	3.49	1.99	43	55	1	0	22.6819
1	56	0	0	0	0	20.7008	1.22	4.32	0.37	43	43	0	0	4.12222
0	91	1	0	0	0	18.2335	1.23	5.22	2.06	43	34	0	0	1.8
1	54	0	0	0	0	23.3401	1.1	4.91	2.39	43	37	0	0	0.525
0	84	0	0	0	0	20.9572	0.96	3	0.58	43	69	0	0	2.75
[truncated: 136 more rows]
